# Supplementary material for: Genome-wide identification and expression profiling of the U-box gene family in poplar under salt stress
Source: Front Plant Sci. 2026 Feb 13;17:1767843. doi: 10.3389/fpls.2026.1767843 (PMC12946096; doi:10.3389/fpls.2026.1767843)
Supplement: Supplementary Table 1 — The list of 103 U-box genes identified in this article [file Table1.xlsx]

## Sheet: Sheet1
ID	Molecular weight	Theoretical pI	Aliphatic index	Grand average of hydropathicity	subcellular localization
Potri.010G066000.1	57132.4	6.16	82.46	-0.299	Nucleus
Potri.010G185900.1	75212	7.53	106.89	-0.011	Nucleus
Potri.010G136500.1	104914	8.04	102.11	-0.124	Nucleus
Potri.010G113900.1	69347.1	8.4	99.86	-0.173	Nucleus
Potri.010G058000.1	86626.8	5.17	93.08	-0.22	Nucleus
Potri.010G103100.1	49189.4	8.49	105.69	-0.017	Nucleus
Potri.010G079200.1	114571	5.57	106.8	-0.081	Cytoplasm Nucleus
Potri.010G226500.1	68677.2	5.96	101.8	-0.198	Nucleus
Potri.017G135000.1	49877.1	8.2	101.35	-0.082	Nucleus
Potri.017G073400.1	59773.7	8.82	91.12	-0.319	Nucleus
Potri.017G089600.1	119849	5.52	100.47	-0.164	Nucleus
Potri.009G016200.1	46702.4	8.99	108.31	-0.048	Nucleus
Potri.009G016100.1	46811	8.99	107.27	-0.098	Nucleus
Potri.009G100200.1	44539.4	6.71	109.78	0.128	Nucleus
Potri.009G165900.1	71570	8.46	108.29	-0.19	Cytoplasm Nucleus
Potri.009G030400.1	94105.5	6.75	90.63	-0.348	Nucleus
Potri.009G029600.1	71784	5.71	98.02	-0.234	Nucleus
Potri.004G061800.1	78129.9	7.5	100.74	0.049	Nucleus
Potri.004G028800.1	40753.2	8.49	104.01	-0.039	Nucleus
Potri.004G122400.1	113389	5.56	97.99	-0.185	Nucleus
Potri.004G083900.1	50283.6	8.05	102.21	-0.069	Nucleus
Potri.004G121200.1	116043	5.52	98.18	-0.186	Nucleus
Potri.004G140100.1	45237.3	6.47	110.8	0.138	Nucleus
Potri.004G205000.1	71916.1	6.96	106.48	-0.206	Nucleus
Potri.004G233000.1	91990.3	7.11	86.42	-0.362	Nucleus
Potri.013G052500.1	50049.1	6.45	107.1	-0.155	Nucleus
Potri.013G052200.1	48579.5	6.62	108.28	-0.124	Nucleus
Potri.003G214100.1	129009	5.54	86.04	-0.444	Nucleus
Potri.003G160900.1	20799.2	9.08	86.19	-0.428	Nucleus
Potri.011G033300.1	40804.3	8.13	105.03	-0.001	Nucleus
Potri.011G071400.1	78232.2	6.73	100.73	0.054	Nucleus
Potri.006G202600.1	45692.5	8.34	112.59	0.082	Nucleus
Potri.006G277700.1	48274.9	8.42	115.71	0.22	Nucleus
Potri.006G107600.1	75087.4	8.93	107.14	0.026	Nucleus
Potri.006G147000.1	78846.4	5.67	97.45	-0.189	Nucleus
Potri.006G202700.1	45916.7	8.53	100.39	0.001	Nucleus
Potri.016G134000.1	74399	8.91	107.01	0.059	Nucleus
Potri.016G069400.1	45813.6	7.88	107.89	0.058	Nucleus
Potri.016G058900.1	33436.9	5.24	67.66	-0.673	Nucleus
Potri.016G069500.1	46128	8.13	105.83	0.033	Nucleus
Potri.007G011500.1	82199.7	7.01	83.96	-0.497	Nucleus
Potri.007G110600.1	46385.4	8.71	107.05	0.092	Nucleus
Potri.007G023700.1	86094.4	6.09	94.73	-0.241	Nucleus
Potri.007G051000.1	91155.1	5.69	96.05	-0.229	Nucleus
Potri.015G031000.1	49297.2	6.25	99.25	-0.043	Nucleus
Potri.015G071200.1	60574.2	7.61	91.16	-0.243	Nucleus
Potri.015G074200.1	75684.5	8.16	103.41	0.001	Nucleus
Potri.002G037700.1	86253.3	6.42	94.13	-0.237	Cytoplasm Nucleus
Potri.002G116600.1	48509.1	7.01	117.74	0.211	Nucleus
Potri.002G116500.1	49057.6	6.36	112	0.201	Nucleus
Potri.002G174500.1	43489.8	6.29	108.93	0.063	Nucleus
Potri.002G009900.1	71140	5.68	104.35	-0.215	Nucleus
Potri.002G070500.1	44939.5	6.97	113.92	0.303	Nucleus
Potri.002G021600.1	121985	7.44	92.27	-0.162	Nucleus
Potri.002G248700.1	32751	4.96	86.34	-0.552	Nucleus
Potri.002G248600.1	51048.5	8.91	102.92	-0.213	Nucleus
Potri.002G160200.1	100019	5.76	81.85	-0.46	Nucleus
Potri.002G007800.1	89290.8	5.27	108.29	-0.015	Nucleus
Potri.002G175800.1	112287	5.49	105.01	-0.087	Cytoplasm Nucleus
Potri.002G160300.1	84452.2	5.14	91.54	-0.343	Nucleus
Potri.019G029500.1	50008.9	6.63	105.36	-0.194	Nucleus
Potri.019G058300.1	48308.8	4.89	59.66	-0.715	Nucleus
Potri.005G122100.1	82533.6	5.71	95.02	-0.2	Nucleus
Potri.005G240100.1	129258	6.45	90.68	-0.195	Nucleus
Potri.005G225400.1	82593.7	6.59	95.41	-0.2	Nucleus
Potri.005G253400.1	89848.1	5.35	104.66	-0.063	Cytoplasm Nucleus
Potri.005G144700.1	90977.9	5.71	98.25	-0.213	Nucleus
Potri.005G228100.1	88251.3	6.8	100.82	0.004	Nucleus
Potri.005G057500.1	46833.8	8.35	107.2	0.07	Nucleus
Potri.005G148900.1	65327.6	7.96	66.74	-0.538	Cytoplasm
Potri.014G085100.1	9518.8	4.31	103.49	0.053	Nucleus
Potri.014G084900.1	94966.1	6.43	82.05	-0.421	Nucleus
Potri.014G102000.1	111672	5.5	105.65	-0.078	Nucleus
Potri.014G101100.1	45725.5	7.89	103.19	0.069	Nucleus
Potri.014G014300.1	48797.2	5.7	115.43	0.225	Nucleus
Potri.008G137700.1	49256.5	8.58	104.23	-0.058	Nucleus
Potri.008G177100.1	85312.6	5.51	90.89	-0.246	Nucleus
Potri.008G128600.1	69642.5	8.69	99.38	-0.182	Cytoplasm Nucleus
Potri.008G035700.1	68606.7	5.71	102.09	-0.249	Nucleus
Potri.008G171600.1	57083.5	6.22	83.95	-0.274	Nucleus
Potri.008G071600.1	75461.4	8.35	106.9	-0.011	Nucleus
Potri.008G112900.1	109152	6.02	98.53	-0.206	Nucleus
Potri.001G239100.1	95434.3	6.76	89.46	-0.315	Nucleus
Potri.001G216100.1	46615.3	8.87	110.67	-0.014	Nucleus
Potri.001G216300.1	46084.4	8.73	113.28	0.041	Nucleus
Potri.001G069500.1	116958	5.88	102.1	-0.145	Nucleus
Potri.001G012300.1	84149.9	6.77	69.07	-0.707	Nucleus
Potri.001G238500.1	71854.4	5.56	99.76	-0.172	Nucleus
Potri.012G076400.1	59725.5	8.29	88.24	-0.2	Nucleus
Potri.012G143100.1	90395.1	5.89	96.16	-0.272	Nucleus
Potri.012G042600.1	49491.2	6.51	100.11	-0.066	Nucleus
Potri.012G019900.1	111861	5.66	109.09	-0.021	Nucleus
Potri.012G078900.1	75198.2	8.39	104.42	0.03	Nucleus
Potri.005G189800.1	49423.5	8.12	102.13	0.147	Nucleus
Potri.005G127900.1	25074.3	6.23	64.05	-0.212	Nucleus
Potri.001G156000.1	93461.7	7.6	54.37	-0.847	Nucleus
Potri.011G035400.1	40804.3	8.13	105.03	-0.001	Nucleus
Potri.012G068100.1	55742.6	5.62	83.72	-0.424	Nucleus
Potri.003G078800.1	94959.5	7.87	54.02	-0.881	Nucleus
Potri.018G083600.1	118580	5.47	97.51	-0.077	Nucleus
Potri.014G159300.1	75860.7	7.08	75.42	-0.481	Nucleus
Potri.007G031600.1	25337.4	6.44	59	-0.26	Nucleus
Potri.004G002700.1	70690.9	6.33	76.88	-0.481	Nucleus
