# Supplementary material for: Genome-wide identification and expression profiling of the U-box gene family in poplar under salt stress
Source: Front Plant Sci. 2026 Feb 13;17:1767843. doi: 10.3389/fpls.2026.1767843 (PMC12946096; doi:10.3389/fpls.2026.1767843)
Supplement: Supplementary Table 2 — The list of cis-regulatory elements of PtrPUB gene promoters. [file Table2.xlsx]

## Sheet: Sheet1
Potri.001G012300.1	627	647	defense and stress responsiveness
Potri.001G012300.1	1511	1531	defense and stress responsiveness
Potri.001G012300.1	208	228	flavonoid biosynthetic genes regulation
Potri.001G012300.1	1004	1024	zein metabolism regulation
Potri.001G012300.1	1096	1116	auxin-responsive element
Potri.001G012300.1	692	712	MYB binding site involved in drought-inducibility
Potri.001G012300.1	722	742	MYB binding site involved in drought-inducibility
Potri.001G012300.1	731	751	MYB binding site involved in drought-inducibility
Potri.001G012300.1	794	814	salicylic acid-responsive element
Potri.001G012300.1	854	874	salicylic acid-responsive element
Potri.001G012300.1	673	693	anaerobic induction-responsive element
Potri.001G012300.1	816	836	anaerobic induction-responsive element
Potri.001G012300.1	846	866	anaerobic induction-responsive element
Potri.001G012300.1	1644	1664	anaerobic induction-responsive element
Potri.001G012300.1	1817	1837	anaerobic induction-responsive element
Potri.001G012300.1	1834	1854	anaerobic induction-responsive element
Potri.001G012300.1	1938	1958	abscisic acid-responsive element
Potri.001G069500.1	717	737	endosperm expression
Potri.001G069500.1	181	201	abscisic acid-responsive element
Potri.001G069500.1	835	855	abscisic acid-responsive element
Potri.001G069500.1	990	1010	anaerobic induction-responsive element
Potri.001G069500.1	1579	1599	meristem expression
Potri.001G069500.1	1908	1928	meristem expression
Potri.001G069500.1	156	176	MeJA--responsive element
Potri.001G069500.1	179	199	MeJA--responsive element
Potri.001G069500.1	249	269	MeJA--responsive element
Potri.001G069500.1	278	298	MeJA--responsive element
Potri.001G069500.1	837	857	MeJA--responsive element
Potri.001G069500.1	1239	1259	MeJA--responsive element
Potri.001G069500.1	1181	1201	MYB binding site involved in drought-inducibility
Potri.001G069500.1	167	187	endosperm expression
Potri.001G069500.1	411	431	gibberellin-responsive element
Potri.001G069500.1	156	176	MeJA--responsive element
Potri.001G069500.1	179	199	MeJA--responsive element
Potri.001G069500.1	249	269	MeJA--responsive element
Potri.001G069500.1	278	298	MeJA--responsive element
Potri.001G069500.1	837	857	MeJA--responsive element
Potri.001G069500.1	1239	1259	MeJA--responsive element
Potri.001G216100.1	328	348	abscisic acid-responsive element
Potri.001G216100.1	891	911	abscisic acid-responsive element
Potri.001G216100.1	950	970	abscisic acid-responsive element
Potri.001G216100.1	978	998	abscisic acid-responsive element
Potri.001G216100.1	1314	1334	abscisic acid-responsive element
Potri.001G216100.1	1315	1335	abscisic acid-responsive element
Potri.001G216100.1	361	381	MeJA--responsive element
Potri.001G216100.1	650	670	MeJA--responsive element
Potri.001G216100.1	1264	1284	low-temperature responsiveness
Potri.001G216100.1	1802	1822	low-temperature responsiveness
Potri.001G216100.1	77	97	defense and stress responsiveness
Potri.001G216100.1	228	248	defense and stress responsiveness
Potri.001G216100.1	361	381	MeJA--responsive element
Potri.001G216100.1	650	670	MeJA--responsive element
Potri.001G216100.1	1223	1243	auxin-responsive element
Potri.001G216300.1	1061	1081	abscisic acid-responsive element
Potri.001G216300.1	1062	1082	abscisic acid-responsive element
Potri.001G216300.1	1457	1477	abscisic acid-responsive element
Potri.001G216300.1	1542	1562	abscisic acid-responsive element
Potri.001G216300.1	1678	1698	abscisic acid-responsive element
Potri.001G216300.1	859	879	MeJA--responsive element
Potri.001G216300.1	1569	1589	MeJA--responsive element
Potri.001G216300.1	1202	1222	meristem expression
Potri.001G216300.1	1635	1655	meristem expression
Potri.001G216300.1	859	879	MeJA--responsive element
Potri.001G216300.1	1569	1589	MeJA--responsive element
Potri.001G216300.1	1060	1080	zein metabolism regulation
Potri.001G216300.1	325	345	auxin-responsive element
Potri.001G216300.1	783	803	MYB binding site involved in drought-inducibility
Potri.001G216300.1	1394	1414	MYB binding site involved in drought-inducibility
Potri.001G216300.1	1554	1574	salicylic acid-responsive element
Potri.001G238500.1	1177	1197	defense and stress responsiveness
Potri.001G238500.1	264	284	MeJA--responsive element
Potri.001G238500.1	775	795	MeJA--responsive element
Potri.001G238500.1	1254	1274	MeJA--responsive element
Potri.001G238500.1	219	239	zein metabolism regulation
Potri.001G238500.1	414	434	zein metabolism regulation
Potri.001G238500.1	927	947	zein metabolism regulation
Potri.001G238500.1	931	951	zein metabolism regulation
Potri.001G238500.1	1759	1779	flavonoid biosynthetic genes regulation
Potri.001G238500.1	524	544	auxin-responsive element
Potri.001G238500.1	665	685	anaerobic induction-responsive element
Potri.001G238500.1	1116	1136	anaerobic induction-responsive element
Potri.001G238500.1	1128	1148	anaerobic induction-responsive element
Potri.001G238500.1	1974	1994	anaerobic induction-responsive element
Potri.001G238500.1	264	284	MeJA--responsive element
Potri.001G238500.1	775	795	MeJA--responsive element
Potri.001G238500.1	1254	1274	MeJA--responsive element
Potri.001G238500.1	995	1015	meristem expression
Potri.001G239100.1	99	119	zein metabolism regulation
Potri.001G239100.1	80	100	MeJA--responsive element
Potri.001G239100.1	1854	1874	MeJA--responsive element
Potri.001G239100.1	1434	1454	auxin-responsive element
Potri.001G239100.1	426	446	anaerobic induction-responsive element
Potri.001G239100.1	1061	1081	anaerobic induction-responsive element
Potri.001G239100.1	1149	1169	anaerobic induction-responsive element
Potri.001G239100.1	1847	1867	anaerobic induction-responsive element
Potri.001G239100.1	108	128	abscisic acid-responsive element
Potri.001G239100.1	80	100	MeJA--responsive element
Potri.001G239100.1	1854	1874	MeJA--responsive element
Potri.001G239100.1	1296	1316	meristem expression
Potri.002G007800.1	752	772	MYB binding site involved in drought-inducibility
Potri.002G007800.1	1374	1394	gibberellin-responsive element
Potri.002G007800.1	1145	1165	gibberellin-responsive element
Potri.002G007800.1	1953	1973	defense and stress responsiveness
Potri.002G007800.1	139	159	MeJA--responsive element
Potri.002G007800.1	749	769	MeJA--responsive element
Potri.002G007800.1	790	810	MeJA--responsive element
Potri.002G007800.1	1651	1671	MeJA--responsive element
Potri.002G007800.1	248	268	anaerobic induction-responsive element
Potri.002G007800.1	353	373	anaerobic induction-responsive element
Potri.002G007800.1	526	546	anaerobic induction-responsive element
Potri.002G007800.1	784	804	anaerobic induction-responsive element
Potri.002G007800.1	870	890	anaerobic induction-responsive element
Potri.002G007800.1	139	159	MeJA--responsive element
Potri.002G007800.1	749	769	MeJA--responsive element
Potri.002G007800.1	790	810	MeJA--responsive element
Potri.002G007800.1	1651	1671	MeJA--responsive element
Potri.002G009900.1	12	32	MYB binding site involved in drought-inducibility
Potri.002G009900.1	134	154	gibberellin-responsive element
Potri.002G009900.1	1158	1178	gibberellin-responsive element
Potri.002G009900.1	1118	1138	defense and stress responsiveness
Potri.002G009900.1	1307	1327	defense and stress responsiveness
Potri.002G009900.1	358	378	auxin-responsive element
Potri.002G009900.1	565	585	auxin-responsive element
Potri.002G009900.1	1925	1945	auxin-responsive element
Potri.002G009900.1	1858	1878	flavonoid biosynthetic genes regulation
Potri.002G009900.1	1124	1144	anaerobic induction-responsive element
Potri.002G009900.1	1520	1540	anaerobic induction-responsive element
Potri.002G009900.1	1632	1652	abscisic acid-responsive element
Potri.002G009900.1	409	429	meristem expression
Potri.002G021600.1	1921	1941	low-temperature responsiveness
Potri.002G021600.1	124	144	MeJA--responsive element
Potri.002G021600.1	324	344	MeJA--responsive element
Potri.002G021600.1	1275	1295	salicylic acid-responsive element
Potri.002G021600.1	525	545	auxin-responsive element
Potri.002G021600.1	531	551	gibberellin-responsive element
Potri.002G021600.1	1354	1374	abscisic acid-responsive element
Potri.002G021600.1	1651	1671	abscisic acid-responsive element
Potri.002G021600.1	1388	1408	anaerobic induction-responsive element
Potri.002G021600.1	1715	1735	anaerobic induction-responsive element
Potri.002G021600.1	124	144	MeJA--responsive element
Potri.002G021600.1	324	344	MeJA--responsive element
Potri.002G037700.1	955	975	gibberellin-responsive element
Potri.002G037700.1	968	988	gibberellin-responsive element
Potri.002G037700.1	834	854	MeJA--responsive element
Potri.002G037700.1	1020	1040	MeJA--responsive element
Potri.002G037700.1	476	496	auxin-responsive element
Potri.002G037700.1	310	330	abscisic acid-responsive element
Potri.002G037700.1	594	614	anaerobic induction-responsive element
Potri.002G037700.1	1484	1504	gibberellin-responsive element
Potri.002G037700.1	834	854	MeJA--responsive element
Potri.002G037700.1	1020	1040	MeJA--responsive element
Potri.002G037700.1	1466	1486	meristem expression
Potri.002G070500.1	294	314	anaerobic induction-responsive element
Potri.002G070500.1	1002	1022	anaerobic induction-responsive element
Potri.002G070500.1	1069	1089	abscisic acid-responsive element
Potri.002G070500.1	1257	1277	abscisic acid-responsive element
Potri.002G070500.1	1531	1551	abscisic acid-responsive element
Potri.002G070500.1	471	491	meristem expression
Potri.002G070500.1	1643	1663	gibberellin-responsive element
Potri.002G070500.1	794	814	defense and stress responsiveness
Potri.002G070500.1	1052	1072	auxin-responsive element
Potri.002G070500.1	1892	1912	auxin-responsive element
Potri.002G070500.1	1410	1430	salicylic acid-responsive element
Potri.002G116500.1	903	923	gibberellin-responsive element
Potri.002G116500.1	1834	1854	defense and stress responsiveness
Potri.002G116500.1	1974	1994	defense and stress responsiveness
Potri.002G116500.1	328	348	auxin-responsive element
Potri.002G116500.1	557	577	MeJA--responsive element
Potri.002G116500.1	1650	1670	MeJA--responsive element
Potri.002G116500.1	1021	1041	abscisic acid-responsive element
Potri.002G116500.1	1847	1867	abscisic acid-responsive element
Potri.002G116500.1	557	577	MeJA--responsive element
Potri.002G116500.1	1650	1670	MeJA--responsive element
Potri.002G116600.1	414	434	MeJA--responsive element
Potri.002G116600.1	1893	1913	MeJA--responsive element
Potri.002G116600.1	160	180	abscisic acid-responsive element
Potri.002G116600.1	813	833	abscisic acid-responsive element
Potri.002G116600.1	815	835	abscisic acid-responsive element
Potri.002G116600.1	816	836	abscisic acid-responsive element
Potri.002G116600.1	1274	1294	abscisic acid-responsive element
Potri.002G116600.1	1275	1295	abscisic acid-responsive element
Potri.002G116600.1	1871	1891	abscisic acid-responsive element
Potri.002G116600.1	1297	1317	anaerobic induction-responsive element
Potri.002G116600.1	218	238	auxin-responsive element
Potri.002G116600.1	414	434	MeJA--responsive element
Potri.002G116600.1	1893	1913	MeJA--responsive element
Potri.002G116600.1	1973	1993	defense and stress responsiveness
Potri.002G116600.1	1983	2003	gibberellin-responsive element
Potri.002G116600.1	1213	1233	salicylic acid-responsive element
Potri.002G116600.1	609	629	gibberellin-responsive element
Potri.002G116600.1	130	150	MYB binding site involved in drought-inducibility
Potri.002G116600.1	305	325	MYB binding site involved in drought-inducibility
Potri.002G116600.1	1287	1307	MYB binding site involved in drought-inducibility
Potri.002G160200.1	122	142	meristem expression
Potri.002G160200.1	723	743	MeJA--responsive element
Potri.002G160200.1	877	897	abscisic acid-responsive element
Potri.002G160200.1	1193	1213	abscisic acid-responsive element
Potri.002G160200.1	1194	1214	abscisic acid-responsive element
Potri.002G160200.1	67	87	anaerobic induction-responsive element
Potri.002G160200.1	291	311	anaerobic induction-responsive element
Potri.002G160200.1	308	328	anaerobic induction-responsive element
Potri.002G160200.1	414	434	anaerobic induction-responsive element
Potri.002G160200.1	1685	1705	anaerobic induction-responsive element
Potri.002G160200.1	1940	1960	anaerobic induction-responsive element
Potri.002G160200.1	1734	1754	gibberellin-responsive element
Potri.002G160200.1	190	210	salicylic acid-responsive element
Potri.002G160200.1	1785	1805	auxin-responsive element
Potri.002G160200.1	723	743	MeJA--responsive element
Potri.002G160200.1	1521	1541	low-temperature responsiveness
Potri.002G160300.1	113	133	auxin-responsive element
Potri.002G160300.1	1445	1465	auxin-responsive element
Potri.002G160300.1	597	617	MeJA--responsive element
Potri.002G160300.1	1439	1459	MeJA--responsive element
Potri.002G160300.1	1821	1841	MeJA--responsive element
Potri.002G160300.1	1824	1844	MeJA--responsive element
Potri.002G160300.1	1433	1453	zein metabolism regulation
Potri.002G160300.1	817	837	gibberellin-responsive element
Potri.002G160300.1	1827	1847	gibberellin-responsive element
Potri.002G160300.1	491	511	abscisic acid-responsive element
Potri.002G160300.1	492	512	abscisic acid-responsive element
Potri.002G160300.1	381	401	anaerobic induction-responsive element
Potri.002G160300.1	797	817	anaerobic induction-responsive element
Potri.002G160300.1	987	1007	anaerobic induction-responsive element
Potri.002G160300.1	597	617	MeJA--responsive element
Potri.002G160300.1	1439	1459	MeJA--responsive element
Potri.002G160300.1	1821	1841	MeJA--responsive element
Potri.002G160300.1	1824	1844	MeJA--responsive element
Potri.002G174500.1	1625	1645	auxin-responsive element
Potri.002G174500.1	1237	1257	meristem expression
Potri.002G174500.1	659	679	abscisic acid-responsive element
Potri.002G174500.1	896	916	abscisic acid-responsive element
Potri.002G174500.1	898	918	abscisic acid-responsive element
Potri.002G174500.1	899	919	abscisic acid-responsive element
Potri.002G174500.1	1926	1946	abscisic acid-responsive element
Potri.002G174500.1	396	416	anaerobic induction-responsive element
Potri.002G175800.1	1936	1956	MYB binding site involved in drought-inducibility
Potri.002G175800.1	1419	1439	zein metabolism regulation
Potri.002G175800.1	287	307	low-temperature responsiveness
Potri.002G175800.1	1074	1094	low-temperature responsiveness
Potri.002G175800.1	1068	1088	defense and stress responsiveness
Potri.002G175800.1	1943	1963	defense and stress responsiveness
Potri.002G175800.1	230	250	endosperm expression
Potri.002G175800.1	689	709	anaerobic induction-responsive element
Potri.002G175800.1	950	970	anaerobic induction-responsive element
Potri.002G175800.1	1664	1684	anaerobic induction-responsive element
Potri.002G175800.1	1717	1737	anaerobic induction-responsive element
Potri.002G175800.1	1759	1779	anaerobic induction-responsive element
Potri.002G175800.1	324	344	abscisic acid-responsive element
Potri.002G248600.1	1953	1973	meristem expression
Potri.002G248600.1	10	30	abscisic acid-responsive element
Potri.002G248600.1	1123	1143	abscisic acid-responsive element
Potri.002G248600.1	732	752	auxin-responsive element
Potri.002G248600.1	223	243	zein metabolism regulation
Potri.002G248600.1	395	415	salicylic acid-responsive element
Potri.002G248600.1	1708	1728	salicylic acid-responsive element
Potri.002G248600.1	1714	1734	auxin-responsive element
Potri.002G248700.1	929	949	auxin-responsive element
Potri.002G248700.1	905	925	defense and stress responsiveness
Potri.002G248700.1	1962	1982	defense and stress responsiveness
Potri.002G248700.1	970	990	gibberellin-responsive element
Potri.002G248700.1	446	466	anaerobic induction-responsive element
Potri.002G248700.1	518	538	anaerobic induction-responsive element
Potri.002G248700.1	397	417	abscisic acid-responsive element
Potri.002G248700.1	1159	1179	abscisic acid-responsive element
Potri.002G248700.1	1160	1180	abscisic acid-responsive element
Potri.002G248700.1	1386	1406	abscisic acid-responsive element
Potri.002G248700.1	1387	1407	abscisic acid-responsive element
Potri.003G160900.1	631	651	MYB binding site involved in drought-inducibility
Potri.003G160900.1	1875	1895	MYB binding site involved in drought-inducibility
Potri.003G160900.1	1410	1430	gibberellin-responsive element
Potri.003G160900.1	474	494	auxin-responsive element
Potri.003G160900.1	819	839	salicylic acid-responsive element
Potri.003G160900.1	826	846	defense and stress responsiveness
Potri.003G160900.1	90	110	MeJA--responsive element
Potri.003G160900.1	538	558	MeJA--responsive element
Potri.003G160900.1	193	213	anaerobic induction-responsive element
Potri.003G160900.1	246	266	anaerobic induction-responsive element
Potri.003G160900.1	307	327	anaerobic induction-responsive element
Potri.003G160900.1	607	627	anaerobic induction-responsive element
Potri.003G160900.1	1259	1279	anaerobic induction-responsive element
Potri.003G160900.1	90	110	MeJA--responsive element
Potri.003G160900.1	538	558	MeJA--responsive element
Potri.003G160900.1	1767	1787	meristem expression
Potri.003G214100.1	737	757	MYB binding site involved in drought-inducibility
Potri.003G214100.1	179	199	anaerobic induction-responsive element
Potri.003G214100.1	718	738	anaerobic induction-responsive element
Potri.003G214100.1	817	837	anaerobic induction-responsive element
Potri.003G214100.1	877	897	anaerobic induction-responsive element
Potri.003G214100.1	1096	1116	anaerobic induction-responsive element
Potri.003G214100.1	1436	1456	anaerobic induction-responsive element
Potri.004G028800.1	83	103	abscisic acid-responsive element
Potri.004G028800.1	1066	1086	abscisic acid-responsive element
Potri.004G028800.1	420	440	anaerobic induction-responsive element
Potri.004G028800.1	1206	1226	anaerobic induction-responsive element
Potri.004G028800.1	1911	1931	endosperm expression
Potri.004G028800.1	730	750	defense and stress responsiveness
Potri.004G028800.1	1200	1220	auxin-responsive element
Potri.004G028800.1	1115	1135	auxin-responsive element
Potri.004G061800.1	783	803	abscisic acid-responsive element
Potri.004G061800.1	658	678	anaerobic induction-responsive element
Potri.004G061800.1	663	683	anaerobic induction-responsive element
Potri.004G061800.1	1250	1270	anaerobic induction-responsive element
Potri.004G061800.1	1776	1796	anaerobic induction-responsive element
Potri.004G061800.1	1893	1913	anaerobic induction-responsive element
Potri.004G061800.1	1161	1181	meristem expression
Potri.004G061800.1	1556	1576	MeJA--responsive element
Potri.004G061800.1	1644	1664	MeJA--responsive element
Potri.004G061800.1	1789	1809	MYB binding site involved in drought-inducibility
Potri.004G061800.1	332	352	gibberellin-responsive element
Potri.004G061800.1	1166	1186	low-temperature responsiveness
Potri.004G061800.1	113	133	defense and stress responsiveness
Potri.004G061800.1	425	445	defense and stress responsiveness
Potri.004G061800.1	1556	1576	MeJA--responsive element
Potri.004G061800.1	1644	1664	MeJA--responsive element
Potri.004G083900.1	1524	1544	MeJA--responsive element
Potri.004G083900.1	18	38	anaerobic induction-responsive element
Potri.004G083900.1	507	527	anaerobic induction-responsive element
Potri.004G083900.1	1384	1404	anaerobic induction-responsive element
Potri.004G083900.1	1390	1410	anaerobic induction-responsive element
Potri.004G083900.1	1602	1622	anaerobic induction-responsive element
Potri.004G083900.1	1770	1790	anaerobic induction-responsive element
Potri.004G083900.1	1524	1544	MeJA--responsive element
Potri.004G121200.1	1861	1881	abscisic acid-responsive element
Potri.004G121200.1	585	605	anaerobic induction-responsive element
Potri.004G121200.1	205	225	gibberellin-responsive element
Potri.004G121200.1	277	297	auxin-responsive element
Potri.004G121200.1	1911	1931	low-temperature responsiveness
Potri.004G121200.1	1765	1785	auxin-responsive element
Potri.004G122400.1	1766	1786	auxin-responsive element
Potri.004G122400.1	1911	1931	low-temperature responsiveness
Potri.004G122400.1	279	299	auxin-responsive element
Potri.004G122400.1	207	227	gibberellin-responsive element
Potri.004G122400.1	587	607	anaerobic induction-responsive element
Potri.004G122400.1	1861	1881	abscisic acid-responsive element
Potri.004G140100.1	892	912	low-temperature responsiveness
Potri.004G140100.1	1062	1082	low-temperature responsiveness
Potri.004G140100.1	1177	1197	defense and stress responsiveness
Potri.004G140100.1	228	248	meristem expression
Potri.004G140100.1	1976	1996	meristem expression
Potri.004G140100.1	919	939	anaerobic induction-responsive element
Potri.004G140100.1	924	944	anaerobic induction-responsive element
Potri.004G140100.1	929	949	anaerobic induction-responsive element
Potri.004G140100.1	958	978	anaerobic induction-responsive element
Potri.004G140100.1	968	988	anaerobic induction-responsive element
Potri.004G140100.1	1087	1107	anaerobic induction-responsive element
Potri.004G140100.1	1105	1125	anaerobic induction-responsive element
Potri.004G140100.1	1645	1665	abscisic acid-responsive element
Potri.004G140100.1	1804	1824	abscisic acid-responsive element
Potri.004G140100.1	1806	1826	abscisic acid-responsive element
Potri.004G140100.1	1807	1827	abscisic acid-responsive element
Potri.004G205000.1	1775	1795	meristem expression
Potri.004G205000.1	305	325	MeJA--responsive element
Potri.004G205000.1	562	582	MeJA--responsive element
Potri.004G205000.1	583	603	MeJA--responsive element
Potri.004G205000.1	95	115	gibberellin-responsive element
Potri.004G205000.1	1170	1190	gibberellin-responsive element
Potri.004G205000.1	1217	1237	gibberellin-responsive element
Potri.004G205000.1	1263	1283	gibberellin-responsive element
Potri.004G205000.1	1202	1222	anaerobic induction-responsive element
Potri.004G205000.1	1295	1315	anaerobic induction-responsive element
Potri.004G205000.1	1741	1761	anaerobic induction-responsive element
Potri.004G205000.1	91	111	abscisic acid-responsive element
Potri.004G205000.1	92	112	abscisic acid-responsive element
Potri.004G205000.1	550	570	abscisic acid-responsive element
Potri.004G205000.1	551	571	abscisic acid-responsive element
Potri.004G205000.1	973	993	abscisic acid-responsive element
Potri.004G205000.1	1156	1176	abscisic acid-responsive element
Potri.004G205000.1	1249	1269	abscisic acid-responsive element
Potri.004G205000.1	712	732	salicylic acid-responsive element
Potri.004G205000.1	805	825	salicylic acid-responsive element
Potri.004G205000.1	305	325	MeJA--responsive element
Potri.004G205000.1	562	582	MeJA--responsive element
Potri.004G205000.1	583	603	MeJA--responsive element
Potri.004G205000.1	539	559	low-temperature responsiveness
Potri.004G233000.1	1455	1475	salicylic acid-responsive element
Potri.004G233000.1	249	269	MeJA--responsive element
Potri.004G233000.1	249	269	MeJA--responsive element
Potri.004G233000.1	656	676	anaerobic induction-responsive element
Potri.005G057500.1	6	26	zein metabolism regulation
Potri.005G057500.1	1866	1886	MeJA--responsive element
Potri.005G057500.1	1869	1889	MeJA--responsive element
Potri.005G057500.1	1591	1611	defense and stress responsiveness
Potri.005G057500.1	1673	1693	defense and stress responsiveness
Potri.005G057500.1	1008	1028	salicylic acid-responsive element
Potri.005G057500.1	1045	1065	MYB binding site involved in drought-inducibility
Potri.005G057500.1	1866	1886	MeJA--responsive element
Potri.005G057500.1	1869	1889	MeJA--responsive element
Potri.005G057500.1	957	977	meristem expression
Potri.005G057500.1	1251	1271	meristem expression
Potri.005G057500.1	228	248	anaerobic induction-responsive element
Potri.005G057500.1	272	292	anaerobic induction-responsive element
Potri.005G057500.1	327	347	anaerobic induction-responsive element
Potri.005G057500.1	1188	1208	anaerobic induction-responsive element
Potri.005G057500.1	1483	1503	anaerobic induction-responsive element
Potri.005G057500.1	369	389	abscisic acid-responsive element
Potri.005G057500.1	427	447	abscisic acid-responsive element
Potri.005G057500.1	428	448	abscisic acid-responsive element
Potri.005G122100.1	1904	1924	auxin-responsive element
Potri.005G122100.1	490	510	gibberellin-responsive element
Potri.005G122100.1	1024	1044	gibberellin-responsive element
Potri.005G122100.1	626	646	MYB binding site involved in drought-inducibility
Potri.005G122100.1	1140	1160	MYB binding site involved in drought-inducibility
Potri.005G122100.1	1273	1293	MYB binding site involved in drought-inducibility
Potri.005G122100.1	1512	1532	MYB binding site involved in drought-inducibility
Potri.005G122100.1	1164	1184	abscisic acid-responsive element
Potri.005G122100.1	497	517	anaerobic induction-responsive element
Potri.005G144700.1	888	908	anaerobic induction-responsive element
Potri.005G144700.1	332	352	gibberellin-responsive element
Potri.005G144700.1	1789	1809	meristem expression
Potri.005G144700.1	98	118	defense and stress responsiveness
Potri.005G144700.1	237	257	seed-specific regulation
Potri.005G144700.1	1683	1703	MYB binding site involved in drought-inducibility
Potri.005G148900.1	403	423	zein metabolism regulation
Potri.005G148900.1	436	456	zein metabolism regulation
Potri.005G148900.1	1910	1930	MeJA--responsive element
Potri.005G148900.1	333	353	salicylic acid-responsive element
Potri.005G148900.1	1896	1916	MYB binding site involved in drought-inducibility
Potri.005G148900.1	763	783	gibberellin-responsive element
Potri.005G148900.1	532	552	abscisic acid-responsive element
Potri.005G148900.1	433	453	anaerobic induction-responsive element
Potri.005G148900.1	572	592	gibberellin-responsive element
Potri.005G148900.1	1038	1058	gibberellin-responsive element
Potri.005G148900.1	1910	1930	MeJA--responsive element
Potri.005G148900.1	1619	1639	endosperm expression
Potri.005G189800.1	1974	1994	salicylic acid-responsive element
Potri.005G189800.1	1750	1770	flavonoid biosynthetic genes regulation
Potri.005G189800.1	450	470	low-temperature responsiveness
Potri.005G189800.1	1903	1923	low-temperature responsiveness
Potri.005G189800.1	1191	1211	gibberellin-responsive element
Potri.005G189800.1	858	878	anaerobic induction-responsive element
Potri.005G189800.1	627	647	abscisic acid-responsive element
Potri.005G189800.1	630	650	abscisic acid-responsive element
Potri.005G189800.1	794	814	abscisic acid-responsive element
Potri.005G189800.1	1951	1971	abscisic acid-responsive element
Potri.005G225400.1	67	87	MYB binding site involved in drought-inducibility
Potri.005G225400.1	1444	1464	MYB binding site involved in drought-inducibility
Potri.005G225400.1	1006	1026	salicylic acid-responsive element
Potri.005G225400.1	1767	1787	gibberellin-responsive element
Potri.005G225400.1	1920	1940	gibberellin-responsive element
Potri.005G225400.1	492	512	MeJA--responsive element
Potri.005G225400.1	1190	1210	auxin-responsive element
Potri.005G225400.1	1724	1744	abscisic acid-responsive element
Potri.005G225400.1	532	552	anaerobic induction-responsive element
Potri.005G225400.1	1360	1380	gibberellin-responsive element
Potri.005G225400.1	492	512	MeJA--responsive element
Potri.005G225400.1	1342	1362	meristem expression
Potri.005G228100.1	923	943	anaerobic induction-responsive element
Potri.005G228100.1	1817	1837	anaerobic induction-responsive element
Potri.005G228100.1	1827	1847	anaerobic induction-responsive element
Potri.005G228100.1	191	211	MeJA--responsive element
Potri.005G228100.1	1335	1355	MeJA--responsive element
Potri.005G228100.1	1442	1462	MeJA--responsive element
Potri.005G228100.1	1296	1316	defense and stress responsiveness
Potri.005G228100.1	191	211	MeJA--responsive element
Potri.005G228100.1	1335	1355	MeJA--responsive element
Potri.005G228100.1	1442	1462	MeJA--responsive element
Potri.005G228100.1	1057	1077	auxin-responsive element
Potri.005G228100.1	1129	1149	gibberellin-responsive element
Potri.005G228100.1	205	225	salicylic acid-responsive element
Potri.005G228100.1	1942	1962	salicylic acid-responsive element
Potri.005G240100.1	1507	1527	endosperm expression
Potri.005G240100.1	1636	1656	anaerobic induction-responsive element
Potri.005G240100.1	217	237	MeJA--responsive element
Potri.005G240100.1	424	444	MeJA--responsive element
Potri.005G240100.1	665	685	MeJA--responsive element
Potri.005G240100.1	688	708	MeJA--responsive element
Potri.005G240100.1	707	727	MYB binding site involved in drought-inducibility
Potri.005G240100.1	773	793	auxin-responsive element
Potri.005G240100.1	779	799	gibberellin-responsive element
Potri.005G240100.1	217	237	MeJA--responsive element
Potri.005G240100.1	424	444	MeJA--responsive element
Potri.005G240100.1	665	685	MeJA--responsive element
Potri.005G240100.1	688	708	MeJA--responsive element
Potri.005G253400.1	8	28	anaerobic induction-responsive element
Potri.005G253400.1	552	572	anaerobic induction-responsive element
Potri.005G253400.1	837	857	anaerobic induction-responsive element
Potri.005G253400.1	1063	1083	MeJA--responsive element
Potri.005G253400.1	1959	1979	MeJA--responsive element
Potri.005G253400.1	24	44	meristem expression
Potri.005G253400.1	1668	1688	wound-responsive element
Potri.005G253400.1	976	996	low-temperature responsiveness
Potri.005G253400.1	1063	1083	MeJA--responsive element
Potri.005G253400.1	1959	1979	MeJA--responsive element
Potri.005G253400.1	1778	1798	MYB binding site involved in drought-inducibility
Potri.005G253400.1	100	120	auxin-responsive element
Potri.005G253400.1	1462	1482	gibberellin-responsive element
Potri.006G107600.1	1232	1252	anaerobic induction-responsive element
Potri.006G107600.1	1448	1468	anaerobic induction-responsive element
Potri.006G107600.1	1877	1897	anaerobic induction-responsive element
Potri.006G107600.1	1882	1902	anaerobic induction-responsive element
Potri.006G107600.1	825	845	MeJA--responsive element
Potri.006G107600.1	259	279	endosperm expression
Potri.006G107600.1	208	228	zein metabolism regulation
Potri.006G107600.1	825	845	MeJA--responsive element
Potri.006G107600.1	1680	1700	MYB binding site involved in drought-inducibility
Potri.006G147000.1	1434	1454	anaerobic induction-responsive element
Potri.006G147000.1	1978	1998	gibberellin-responsive element
Potri.006G147000.1	1892	1912	auxin-responsive element
Potri.006G147000.1	1584	1604	flavonoid biosynthetic genes regulation
Potri.006G202600.1	296	316	anaerobic induction-responsive element
Potri.006G202600.1	666	686	anaerobic induction-responsive element
Potri.006G202600.1	1645	1665	anaerobic induction-responsive element
Potri.006G202600.1	1770	1790	anaerobic induction-responsive element
Potri.006G202600.1	177	197	abscisic acid-responsive element
Potri.006G202600.1	180	200	abscisic acid-responsive element
Potri.006G202600.1	625	645	abscisic acid-responsive element
Potri.006G202600.1	670	690	abscisic acid-responsive element
Potri.006G202600.1	671	691	abscisic acid-responsive element
Potri.006G202600.1	746	766	abscisic acid-responsive element
Potri.006G202600.1	747	767	abscisic acid-responsive element
Potri.006G202600.1	1139	1159	abscisic acid-responsive element
Potri.006G202600.1	910	930	auxin-responsive element
Potri.006G202600.1	1033	1053	zein metabolism regulation
Potri.006G202600.1	1004	1024	MeJA--responsive element
Potri.006G202600.1	1523	1543	gibberellin-responsive element
Potri.006G202600.1	470	490	salicylic acid-responsive element
Potri.006G202600.1	494	514	MYB binding site involved in drought-inducibility
Potri.006G202600.1	711	731	MYB binding site involved in drought-inducibility
Potri.006G202600.1	797	817	MYB binding site involved in drought-inducibility
Potri.006G202600.1	586	606	meristem expression
Potri.006G202600.1	633	653	meristem expression
Potri.006G202600.1	1531	1551	meristem expression
Potri.006G202600.1	1004	1024	MeJA--responsive element
Potri.006G202600.1	63	83	defense and stress responsiveness
Potri.006G202600.1	1813	1833	defense and stress responsiveness
Potri.006G202700.1	1683	1703	abscisic acid-responsive element
Potri.006G202700.1	238	258	seed-specific regulation
Potri.006G202700.1	275	295	zein metabolism regulation
Potri.006G202700.1	1869	1889	defense and stress responsiveness
Potri.006G277700.1	1057	1077	MYB binding site involved in drought-inducibility
Potri.006G277700.1	1613	1633	MYB binding site involved in drought-inducibility
Potri.006G277700.1	1984	2004	gibberellin-responsive element
Potri.006G277700.1	247	267	anaerobic induction-responsive element
Potri.006G277700.1	1623	1643	anaerobic induction-responsive element
Potri.006G277700.1	1600	1620	abscisic acid-responsive element
Potri.006G277700.1	1601	1621	abscisic acid-responsive element
Potri.006G277700.1	456	476	meristem expression
Potri.006G277700.1	1992	2012	gibberellin-responsive element
Potri.007G011500.1	1807	1827	auxin-responsive element
Potri.007G011500.1	37	57	MeJA--responsive element
Potri.007G011500.1	268	288	seed-specific regulation
Potri.007G011500.1	1372	1392	seed-specific regulation
Potri.007G011500.1	977	997	low-temperature responsiveness
Potri.007G011500.1	37	57	MeJA--responsive element
Potri.007G011500.1	328	348	anaerobic induction-responsive element
Potri.007G011500.1	1622	1642	abscisic acid-responsive element
Potri.007G011500.1	1624	1644	abscisic acid-responsive element
Potri.007G011500.1	1625	1645	abscisic acid-responsive element
Potri.007G011500.1	1726	1746	abscisic acid-responsive element
Potri.007G023700.1	1213	1233	gibberellin-responsive element
Potri.007G023700.1	1784	1804	low-temperature responsiveness
Potri.007G023700.1	36	56	abscisic acid-responsive element
Potri.007G023700.1	439	459	anaerobic induction-responsive element
Potri.007G023700.1	693	713	anaerobic induction-responsive element
Potri.007G023700.1	983	1003	anaerobic induction-responsive element
Potri.007G051000.1	1275	1295	abscisic acid-responsive element
Potri.007G051000.1	367	387	meristem expression
Potri.007G051000.1	131	151	zein metabolism regulation
Potri.007G051000.1	153	173	zein metabolism regulation
Potri.007G051000.1	1345	1365	zein metabolism regulation
Potri.007G051000.1	832	852	MYB binding site involved in drought-inducibility
Potri.007G051000.1	1350	1370	salicylic acid-responsive element
Potri.007G051000.1	1384	1404	salicylic acid-responsive element
Potri.007G110600.1	739	759	auxin-responsive element
Potri.007G110600.1	615	635	defense and stress responsiveness
Potri.007G110600.1	842	862	defense and stress responsiveness
Potri.007G110600.1	942	962	zein metabolism regulation
Potri.007G110600.1	913	933	MeJA--responsive element
Potri.007G110600.1	1876	1896	MeJA--responsive element
Potri.007G110600.1	1879	1899	MeJA--responsive element
Potri.007G110600.1	1376	1396	endosperm expression
Potri.007G110600.1	790	810	anaerobic induction-responsive element
Potri.007G110600.1	1509	1529	anaerobic induction-responsive element
Potri.007G110600.1	913	933	MeJA--responsive element
Potri.007G110600.1	1876	1896	MeJA--responsive element
Potri.007G110600.1	1879	1899	MeJA--responsive element
Potri.008G035700.1	365	385	meristem expression
Potri.008G035700.1	353	373	MeJA--responsive element
Potri.008G035700.1	359	379	MeJA--responsive element
Potri.008G035700.1	343	363	anaerobic induction-responsive element
Potri.008G035700.1	395	415	anaerobic induction-responsive element
Potri.008G035700.1	595	615	anaerobic induction-responsive element
Potri.008G035700.1	1850	1870	anaerobic induction-responsive element
Potri.008G035700.1	1238	1258	abscisic acid-responsive element
Potri.008G035700.1	353	373	MeJA--responsive element
Potri.008G035700.1	359	379	MeJA--responsive element
Potri.008G035700.1	1630	1650	low-temperature responsiveness
Potri.008G035700.1	424	444	salicylic acid-responsive element
Potri.008G035700.1	391	411	MYB binding site involved in drought-inducibility
Potri.008G071600.1	40	60	anaerobic induction-responsive element
Potri.008G071600.1	447	467	anaerobic induction-responsive element
Potri.008G071600.1	515	535	anaerobic induction-responsive element
Potri.008G071600.1	1232	1252	abscisic acid-responsive element
Potri.008G071600.1	1658	1678	abscisic acid-responsive element
Potri.008G071600.1	184	204	MeJA--responsive element
Potri.008G071600.1	1309	1329	meristem expression
Potri.008G071600.1	1767	1787	meristem expression
Potri.008G071600.1	358	378	endosperm expression
Potri.008G071600.1	725	745	endosperm expression
Potri.008G071600.1	184	204	MeJA--responsive element
Potri.008G071600.1	1290	1310	auxin-responsive element
Potri.008G071600.1	1603	1623	MYB binding site involved in drought-inducibility
Potri.008G112900.1	632	652	anaerobic induction-responsive element
Potri.008G112900.1	899	919	anaerobic induction-responsive element
Potri.008G112900.1	904	924	anaerobic induction-responsive element
Potri.008G112900.1	1636	1656	anaerobic induction-responsive element
Potri.008G112900.1	275	295	MeJA--responsive element
Potri.008G112900.1	495	515	MeJA--responsive element
Potri.008G112900.1	568	588	MeJA--responsive element
Potri.008G137700.1	1088	1108	MeJA--responsive element
Potri.008G137700.1	1578	1598	MeJA--responsive element
Potri.008G137700.1	1671	1691	MeJA--responsive element
Potri.008G137700.1	1804	1824	auxin-responsive element
Potri.008G137700.1	1396	1416	zein metabolism regulation
Potri.008G137700.1	1088	1108	MeJA--responsive element
Potri.008G137700.1	1578	1598	MeJA--responsive element
Potri.008G137700.1	1671	1691	MeJA--responsive element
Potri.008G137700.1	1155	1175	salicylic acid-responsive element
Potri.008G137700.1	1834	1854	abscisic acid-responsive element
Potri.008G137700.1	1903	1923	abscisic acid-responsive element
Potri.008G137700.1	115	135	anaerobic induction-responsive element
Potri.008G137700.1	1162	1182	anaerobic induction-responsive element
Potri.008G137700.1	1406	1426	anaerobic induction-responsive element
Potri.008G137700.1	1640	1660	anaerobic induction-responsive element
Potri.008G137700.1	1749	1769	endosperm expression
Potri.008G171600.1	177	197	abscisic acid-responsive element
Potri.008G171600.1	179	199	abscisic acid-responsive element
Potri.008G171600.1	1284	1304	abscisic acid-responsive element
Potri.008G171600.1	1362	1382	abscisic acid-responsive element
Potri.008G171600.1	284	304	anaerobic induction-responsive element
Potri.008G171600.1	46	66	MeJA--responsive element
Potri.008G171600.1	833	853	MeJA--responsive element
Potri.008G171600.1	1282	1302	MeJA--responsive element
Potri.008G171600.1	1475	1495	auxin-responsive element
Potri.008G171600.1	46	66	MeJA--responsive element
Potri.008G171600.1	833	853	MeJA--responsive element
Potri.008G171600.1	1282	1302	MeJA--responsive element
Potri.008G171600.1	377	397	MYB binding site involved in drought-inducibility
Potri.008G171600.1	445	465	gibberellin-responsive element
Potri.008G177100.1	717	737	abscisic acid-responsive element
Potri.008G177100.1	751	771	anaerobic induction-responsive element
Potri.008G177100.1	1173	1193	anaerobic induction-responsive element
Potri.008G177100.1	1235	1255	anaerobic induction-responsive element
Potri.008G177100.1	1827	1847	gibberellin-responsive element
Potri.008G177100.1	154	174	MeJA--responsive element
Potri.008G177100.1	933	953	MeJA--responsive element
Potri.008G177100.1	1631	1651	MeJA--responsive element
Potri.008G177100.1	435	455	defense and stress responsiveness
Potri.008G177100.1	624	644	defense and stress responsiveness
Potri.008G177100.1	154	174	MeJA--responsive element
Potri.008G177100.1	933	953	MeJA--responsive element
Potri.008G177100.1	1631	1651	MeJA--responsive element
Potri.008G177100.1	406	426	zein metabolism regulation
Potri.008G177100.1	539	559	auxin-responsive element
Potri.008G177100.1	1270	1290	auxin-responsive element
Potri.008G177100.1	700	720	MYB binding site involved in drought-inducibility
Potri.008G177100.1	1954	1974	MYB binding site involved in drought-inducibility
Potri.008G177100.1	1155	1175	salicylic acid-responsive element
Potri.008G177100.1	1251	1271	auxin-responsive element
Potri.009G016100.1	1499	1519	anaerobic induction-responsive element
Potri.009G016100.1	1728	1748	anaerobic induction-responsive element
Potri.009G016100.1	1537	1557	abscisic acid-responsive element
Potri.009G016100.1	1538	1558	abscisic acid-responsive element
Potri.009G016100.1	1707	1727	abscisic acid-responsive element
Potri.009G016100.1	528	548	meristem expression
Potri.009G016100.1	352	372	auxin-responsive element
Potri.009G016100.1	521	541	low-temperature responsiveness
Potri.009G016100.1	1236	1256	auxin-responsive element
Potri.009G016200.1	148	168	abscisic acid-responsive element
Potri.009G016200.1	811	831	abscisic acid-responsive element
Potri.009G016200.1	254	274	anaerobic induction-responsive element
Potri.009G016200.1	819	839	anaerobic induction-responsive element
Potri.009G016200.1	1733	1753	meristem expression
Potri.009G016200.1	641	661	MeJA--responsive element
Potri.009G016200.1	553	573	MYB binding site involved in drought-inducibility
Potri.009G016200.1	1843	1863	gibberellin-responsive element
Potri.009G016200.1	1901	1921	gibberellin-responsive element
Potri.009G016200.1	57	77	zein metabolism regulation
Potri.009G016200.1	641	661	MeJA--responsive element
Potri.009G029600.1	269	289	anaerobic induction-responsive element
Potri.009G029600.1	61	81	gibberellin-responsive element
Potri.009G029600.1	1875	1895	MeJA--responsive element
Potri.009G029600.1	1213	1233	low-temperature responsiveness
Potri.009G029600.1	1404	1424	defense and stress responsiveness
Potri.009G029600.1	1875	1895	MeJA--responsive element
Potri.009G030400.1	1758	1778	meristem expression
Potri.009G030400.1	1673	1693	MeJA--responsive element
Potri.009G030400.1	617	637	anaerobic induction-responsive element
Potri.009G030400.1	1029	1049	anaerobic induction-responsive element
Potri.009G030400.1	1446	1466	abscisic acid-responsive element
Potri.009G030400.1	1727	1747	abscisic acid-responsive element
Potri.009G030400.1	1728	1748	abscisic acid-responsive element
Potri.009G030400.1	390	410	gibberellin-responsive element
Potri.009G030400.1	1673	1693	MeJA--responsive element
Potri.009G030400.1	1415	1435	low-temperature responsiveness
Potri.009G100200.1	954	974	salicylic acid-responsive element
Potri.009G100200.1	602	622	low-temperature responsiveness
Potri.009G100200.1	1530	1550	zein metabolism regulation
Potri.009G100200.1	822	842	anaerobic induction-responsive element
Potri.009G100200.1	1079	1099	anaerobic induction-responsive element
Potri.009G100200.1	1537	1557	anaerobic induction-responsive element
Potri.009G100200.1	1758	1778	anaerobic induction-responsive element
Potri.009G100200.1	40	60	abscisic acid-responsive element
Potri.009G100200.1	62	82	abscisic acid-responsive element
Potri.009G100200.1	730	750	abscisic acid-responsive element
Potri.009G100200.1	1076	1096	abscisic acid-responsive element
Potri.009G100200.1	1776	1796	abscisic acid-responsive element
Potri.009G100200.1	1778	1798	abscisic acid-responsive element
Potri.009G100200.1	1779	1799	abscisic acid-responsive element
Potri.009G100200.1	682	702	meristem expression
Potri.009G165900.1	1060	1080	defense and stress responsiveness
Potri.009G165900.1	1349	1369	low-temperature responsiveness
Potri.009G165900.1	1595	1615	low-temperature responsiveness
Potri.009G165900.1	807	827	MeJA--responsive element
Potri.009G165900.1	1271	1291	anaerobic induction-responsive element
Potri.009G165900.1	1545	1565	anaerobic induction-responsive element
Potri.009G165900.1	774	794	abscisic acid-responsive element
Potri.009G165900.1	775	795	abscisic acid-responsive element
Potri.009G165900.1	944	964	abscisic acid-responsive element
Potri.009G165900.1	1208	1228	abscisic acid-responsive element
Potri.009G165900.1	1209	1229	abscisic acid-responsive element
Potri.009G165900.1	807	827	MeJA--responsive element
Potri.010G066000.1	209	229	anaerobic induction-responsive element
Potri.010G066000.1	93	113	abscisic acid-responsive element
Potri.010G066000.1	270	290	salicylic acid-responsive element
Potri.010G066000.1	1868	1888	MYB binding site involved in drought-inducibility
Potri.010G066000.1	1875	1895	MYB binding site involved in drought-inducibility
Potri.010G066000.1	367	387	low-temperature responsiveness
Potri.010G079200.1	214	234	MYB binding site involved in drought-inducibility
Potri.010G079200.1	49	69	gibberellin-responsive element
Potri.010G079200.1	1440	1460	gibberellin-responsive element
Potri.010G079200.1	44	64	auxin-responsive element
Potri.010G079200.1	1096	1116	low-temperature responsiveness
Potri.010G079200.1	1425	1445	auxin-responsive element
Potri.010G079200.1	588	608	MeJA--responsive element
Potri.010G079200.1	1132	1152	MeJA--responsive element
Potri.010G079200.1	1299	1319	MeJA--responsive element
Potri.010G079200.1	1756	1776	MeJA--responsive element
Potri.010G079200.1	1382	1402	zein metabolism regulation
Potri.010G079200.1	1647	1667	anaerobic induction-responsive element
Potri.010G079200.1	1946	1966	anaerobic induction-responsive element
Potri.010G079200.1	1506	1526	abscisic acid-responsive element
Potri.010G079200.1	1127	1147	meristem expression
Potri.010G079200.1	1324	1344	meristem expression
Potri.010G079200.1	588	608	MeJA--responsive element
Potri.010G079200.1	1132	1152	MeJA--responsive element
Potri.010G079200.1	1299	1319	MeJA--responsive element
Potri.010G079200.1	1756	1776	MeJA--responsive element
Potri.010G103100.1	1993	2013	auxin-responsive element
Potri.010G103100.1	432	452	defense and stress responsiveness
Potri.010G103100.1	933	953	MeJA--responsive element
Potri.010G103100.1	1580	1600	MeJA--responsive element
Potri.010G103100.1	1182	1202	gibberellin-responsive element
Potri.010G103100.1	1625	1645	gibberellin-responsive element
Potri.010G103100.1	1338	1358	MYB binding site involved in drought-inducibility
Potri.010G103100.1	933	953	MeJA--responsive element
Potri.010G103100.1	1580	1600	MeJA--responsive element
Potri.010G103100.1	1264	1284	zein metabolism regulation
Potri.010G103100.1	388	408	low-temperature responsiveness
Potri.010G103100.1	182	202	anaerobic induction-responsive element
Potri.010G103100.1	260	280	anaerobic induction-responsive element
Potri.010G103100.1	502	522	anaerobic induction-responsive element
Potri.010G103100.1	1017	1037	anaerobic induction-responsive element
Potri.010G103100.1	1399	1419	anaerobic induction-responsive element
Potri.010G103100.1	1656	1676	anaerobic induction-responsive element
Potri.010G103100.1	224	244	abscisic acid-responsive element
Potri.010G103100.1	1365	1385	abscisic acid-responsive element
Potri.010G113900.1	978	998	abscisic acid-responsive element
Potri.010G113900.1	168	188	anaerobic induction-responsive element
Potri.010G113900.1	1849	1869	anaerobic induction-responsive element
Potri.010G113900.1	1934	1954	anaerobic induction-responsive element
Potri.010G113900.1	808	828	gibberellin-responsive element
Potri.010G113900.1	839	859	MYB binding site involved in drought-inducibility
Potri.010G113900.1	1342	1362	MYB binding site involved in drought-inducibility
Potri.010G113900.1	517	537	gibberellin-responsive element
Potri.010G113900.1	1490	1510	salicylic acid-responsive element
Potri.010G113900.1	719	739	defense and stress responsiveness
Potri.010G113900.1	757	777	defense and stress responsiveness
Potri.010G136500.1	14	34	anaerobic induction-responsive element
Potri.010G136500.1	683	703	anaerobic induction-responsive element
Potri.010G136500.1	1839	1859	anaerobic induction-responsive element
Potri.010G226500.1	1478	1498	MeJA--responsive element
Potri.010G226500.1	693	713	zein metabolism regulation
Potri.010G226500.1	1478	1498	MeJA--responsive element
Potri.010G226500.1	567	587	auxin-responsive element
Potri.010G226500.1	1176	1196	MYB binding site involved in drought-inducibility
Potri.011G033300.1	1907	1927	endosperm expression
Potri.011G033300.1	1129	1149	cell cycle regulation
Potri.011G033300.1	1135	1155	MeJA--responsive element
Potri.011G033300.1	529	549	gibberellin-responsive element
Potri.011G033300.1	789	809	anaerobic induction-responsive element
Potri.011G033300.1	1433	1453	anaerobic induction-responsive element
Potri.011G033300.1	1810	1830	anaerobic induction-responsive element
Potri.011G033300.1	1223	1243	salicylic acid-responsive element
Potri.011G033300.1	1765	1785	salicylic acid-responsive element
Potri.011G033300.1	1125	1145	auxin-responsive element
Potri.011G033300.1	1135	1155	MeJA--responsive element
Potri.011G033300.1	1275	1295	low-temperature responsiveness
Potri.011G033300.1	1979	1999	defense and stress responsiveness
Potri.011G035400.1	1907	1927	endosperm expression
Potri.011G035400.1	1107	1127	MeJA--responsive element
Potri.011G035400.1	1101	1121	cell cycle regulation
Potri.011G035400.1	499	519	gibberellin-responsive element
Potri.011G035400.1	759	779	anaerobic induction-responsive element
Potri.011G035400.1	1410	1430	anaerobic induction-responsive element
Potri.011G035400.1	1810	1830	anaerobic induction-responsive element
Potri.011G035400.1	1097	1117	auxin-responsive element
Potri.011G035400.1	1200	1220	salicylic acid-responsive element
Potri.011G035400.1	1765	1785	salicylic acid-responsive element
Potri.011G035400.1	1107	1127	MeJA--responsive element
Potri.011G035400.1	1979	1999	defense and stress responsiveness
Potri.011G035400.1	348	368	low-temperature responsiveness
Potri.011G035400.1	1252	1272	low-temperature responsiveness
Potri.011G071400.1	1439	1459	anaerobic induction-responsive element
Potri.011G071400.1	1803	1823	anaerobic induction-responsive element
Potri.011G071400.1	1055	1075	abscisic acid-responsive element
Potri.011G071400.1	1946	1966	defense and stress responsiveness
Potri.011G071400.1	646	666	low-temperature responsiveness
Potri.011G071400.1	449	469	auxin-responsive element
Potri.011G071400.1	636	656	auxin-responsive element
Potri.011G071400.1	457	477	gibberellin-responsive element
Potri.011G071400.1	440	460	salicylic acid-responsive element
Potri.011G071400.1	1815	1835	salicylic acid-responsive element
Potri.012G019900.1	1044	1064	wound-responsive element
Potri.012G019900.1	1357	1377	meristem expression
Potri.012G019900.1	760	780	anaerobic induction-responsive element
Potri.012G019900.1	999	1019	anaerobic induction-responsive element
Potri.012G019900.1	490	510	abscisic acid-responsive element
Potri.012G019900.1	492	512	abscisic acid-responsive element
Potri.012G019900.1	493	513	abscisic acid-responsive element
Potri.012G019900.1	531	551	abscisic acid-responsive element
Potri.012G019900.1	219	239	salicylic acid-responsive element
Potri.012G019900.1	1465	1485	seed-specific regulation
Potri.012G019900.1	1697	1717	low-temperature responsiveness
Potri.012G019900.1	256	276	defense and stress responsiveness
Potri.012G019900.1	787	807	defense and stress responsiveness
Potri.012G042600.1	33	53	anaerobic induction-responsive element
Potri.012G042600.1	751	771	anaerobic induction-responsive element
Potri.012G042600.1	1851	1871	anaerobic induction-responsive element
Potri.012G042600.1	1859	1879	anaerobic induction-responsive element
Potri.012G042600.1	535	555	abscisic acid-responsive element
Potri.012G042600.1	1585	1605	MeJA--responsive element
Potri.012G042600.1	1785	1805	MeJA--responsive element
Potri.012G042600.1	13	33	gibberellin-responsive element
Potri.012G042600.1	28	48	gibberellin-responsive element
Potri.012G042600.1	729	749	low-temperature responsiveness
Potri.012G042600.1	1681	1701	low-temperature responsiveness
Potri.012G042600.1	1591	1611	auxin-responsive element
Potri.012G042600.1	20	40	seed-specific regulation
Potri.012G042600.1	1585	1605	MeJA--responsive element
Potri.012G042600.1	1785	1805	MeJA--responsive element
Potri.012G076400.1	430	450	gibberellin-responsive element
Potri.012G076400.1	1879	1899	salicylic acid-responsive element
Potri.012G076400.1	258	278	gibberellin-responsive element
Potri.012G076400.1	508	528	anaerobic induction-responsive element
Potri.012G076400.1	1006	1026	gibberellin-responsive element
Potri.012G076400.1	1629	1649	meristem expression
Potri.012G078900.1	722	742	zein metabolism regulation
Potri.012G078900.1	724	744	zein metabolism regulation
Potri.012G078900.1	1794	1814	MeJA--responsive element
Potri.012G078900.1	869	889	low-temperature responsiveness
Potri.012G078900.1	1794	1814	MeJA--responsive element
Potri.012G078900.1	413	433	cell cycle regulation
Potri.012G078900.1	1464	1484	cell cycle regulation
Potri.012G078900.1	524	544	abscisic acid-responsive element
Potri.012G078900.1	705	725	abscisic acid-responsive element
Potri.012G078900.1	706	726	abscisic acid-responsive element
Potri.012G078900.1	725	745	abscisic acid-responsive element
Potri.012G078900.1	726	746	abscisic acid-responsive element
Potri.012G078900.1	1611	1631	abscisic acid-responsive element
Potri.012G078900.1	1630	1650	abscisic acid-responsive element
Potri.012G078900.1	1632	1652	abscisic acid-responsive element
Potri.012G078900.1	1759	1779	abscisic acid-responsive element
Potri.012G078900.1	1760	1780	abscisic acid-responsive element
Potri.012G078900.1	1828	1848	abscisic acid-responsive element
Potri.012G078900.1	1830	1850	abscisic acid-responsive element
Potri.012G078900.1	1831	1851	abscisic acid-responsive element
Potri.012G078900.1	1114	1134	anaerobic induction-responsive element
Potri.012G078900.1	1252	1272	anaerobic induction-responsive element
Potri.012G078900.1	1297	1317	anaerobic induction-responsive element
Potri.012G078900.1	1957	1977	anaerobic induction-responsive element
Potri.012G143100.1	324	344	salicylic acid-responsive element
Potri.012G143100.1	1504	1524	MYB binding site involved in drought-inducibility
Potri.012G143100.1	1337	1357	gibberellin-responsive element
Potri.012G143100.1	666	686	MeJA--responsive element
Potri.012G143100.1	1864	1884	MeJA--responsive element
Potri.012G143100.1	1942	1962	endosperm expression
Potri.012G143100.1	666	686	MeJA--responsive element
Potri.012G143100.1	1864	1884	MeJA--responsive element
Potri.012G143100.1	38	58	meristem expression
Potri.012G143100.1	645	665	anaerobic induction-responsive element
Potri.012G143100.1	942	962	abscisic acid-responsive element
Potri.012G143100.1	1862	1882	abscisic acid-responsive element
Potri.013G052200.1	993	1013	wound-responsive element
Potri.013G052200.1	628	648	anaerobic induction-responsive element
Potri.013G052200.1	832	852	anaerobic induction-responsive element
Potri.013G052200.1	395	415	abscisic acid-responsive element
Potri.013G052200.1	396	416	abscisic acid-responsive element
Potri.013G052200.1	510	530	abscisic acid-responsive element
Potri.013G052200.1	1376	1396	abscisic acid-responsive element
Potri.013G052200.1	463	483	MeJA--responsive element
Potri.013G052200.1	1925	1945	MeJA--responsive element
Potri.013G052200.1	235	255	gibberellin-responsive element
Potri.013G052200.1	819	839	auxin-responsive element
Potri.013G052200.1	411	431	defense and stress responsiveness
Potri.013G052200.1	1379	1399	auxin-responsive element
Potri.013G052200.1	463	483	MeJA--responsive element
Potri.013G052200.1	1925	1945	MeJA--responsive element
Potri.013G052500.1	1171	1191	wound-responsive element
Potri.013G052500.1	1006	1026	anaerobic induction-responsive element
Potri.013G052500.1	588	608	abscisic acid-responsive element
Potri.013G052500.1	589	609	abscisic acid-responsive element
Potri.013G052500.1	95	115	MeJA--responsive element
Potri.013G052500.1	656	676	MeJA--responsive element
Potri.013G052500.1	699	719	MeJA--responsive element
Potri.013G052500.1	712	732	salicylic acid-responsive element
Potri.013G052500.1	147	167	defense and stress responsiveness
Potri.013G052500.1	1409	1429	defense and stress responsiveness
Potri.013G052500.1	95	115	MeJA--responsive element
Potri.013G052500.1	656	676	MeJA--responsive element
Potri.013G052500.1	699	719	MeJA--responsive element
Potri.014G014300.1	431	451	endosperm expression
Potri.014G014300.1	1457	1477	anaerobic induction-responsive element
Potri.014G014300.1	53	73	abscisic acid-responsive element
Potri.014G014300.1	211	231	abscisic acid-responsive element
Potri.014G014300.1	521	541	abscisic acid-responsive element
Potri.014G014300.1	913	933	abscisic acid-responsive element
Potri.014G014300.1	1858	1878	abscisic acid-responsive element
Potri.014G014300.1	1877	1897	abscisic acid-responsive element
Potri.014G014300.1	209	229	MeJA--responsive element
Potri.014G014300.1	1666	1686	MeJA--responsive element
Potri.014G014300.1	1515	1535	gibberellin-responsive element
Potri.014G014300.1	1934	1954	gibberellin-responsive element
Potri.014G014300.1	1626	1646	defense and stress responsiveness
Potri.014G014300.1	209	229	MeJA--responsive element
Potri.014G014300.1	1666	1686	MeJA--responsive element
Potri.014G014300.1	1873	1893	zein metabolism regulation
Potri.014G084900.1	923	943	MYB binding site involved in drought-inducibility
Potri.014G084900.1	1273	1293	auxin-responsive element
Potri.014G084900.1	1296	1316	auxin-responsive element
Potri.014G084900.1	111	131	defense and stress responsiveness
Potri.014G084900.1	1872	1892	defense and stress responsiveness
Potri.014G084900.1	1982	2002	MeJA--responsive element
Potri.014G084900.1	245	265	endosperm expression
Potri.014G084900.1	103	123	anaerobic induction-responsive element
Potri.014G084900.1	192	212	anaerobic induction-responsive element
Potri.014G084900.1	1371	1391	anaerobic induction-responsive element
Potri.014G084900.1	1502	1522	anaerobic induction-responsive element
Potri.014G084900.1	1711	1731	anaerobic induction-responsive element
Potri.014G084900.1	215	235	abscisic acid-responsive element
Potri.014G084900.1	803	823	abscisic acid-responsive element
Potri.014G084900.1	844	864	abscisic acid-responsive element
Potri.014G084900.1	1236	1256	abscisic acid-responsive element
Potri.014G084900.1	1237	1257	abscisic acid-responsive element
Potri.014G084900.1	1499	1519	abscisic acid-responsive element
Potri.014G084900.1	1982	2002	MeJA--responsive element
Potri.014G085100.1	159	179	anaerobic induction-responsive element
Potri.014G085100.1	530	550	anaerobic induction-responsive element
Potri.014G085100.1	1213	1233	anaerobic induction-responsive element
Potri.014G085100.1	1283	1303	anaerobic induction-responsive element
Potri.014G085100.1	1164	1184	MeJA--responsive element
Potri.014G085100.1	256	276	meristem expression
Potri.014G085100.1	1890	1910	MYB binding site involved in drought-inducibility
Potri.014G085100.1	1164	1184	MeJA--responsive element
Potri.014G101100.1	314	334	salicylic acid-responsive element
Potri.014G101100.1	1248	1268	zein metabolism regulation
Potri.014G101100.1	1258	1278	MeJA--responsive element
Potri.014G101100.1	40	60	auxin-responsive element
Potri.014G101100.1	1623	1643	auxin-responsive element
Potri.014G101100.1	868	888	defense and stress responsiveness
Potri.014G101100.1	1668	1688	defense and stress responsiveness
Potri.014G101100.1	1258	1278	MeJA--responsive element
Potri.014G101100.1	21	41	anaerobic induction-responsive element
Potri.014G101100.1	101	121	anaerobic induction-responsive element
Potri.014G101100.1	207	227	anaerobic induction-responsive element
Potri.014G102000.1	592	612	endosperm expression
Potri.014G102000.1	25	45	MeJA--responsive element
Potri.014G102000.1	492	512	anaerobic induction-responsive element
Potri.014G102000.1	891	911	anaerobic induction-responsive element
Potri.014G102000.1	1488	1508	anaerobic induction-responsive element
Potri.014G102000.1	25	45	MeJA--responsive element
Potri.014G102000.1	53	73	auxin-responsive element
Potri.014G102000.1	622	642	low-temperature responsiveness
Potri.014G102000.1	1119	1139	low-temperature responsiveness
Potri.015G031000.1	126	146	MYB binding site involved in drought-inducibility
Potri.015G031000.1	268	288	MYB binding site involved in drought-inducibility
Potri.015G031000.1	1657	1677	salicylic acid-responsive element
Potri.015G031000.1	130	150	MeJA--responsive element
Potri.015G031000.1	1683	1703	MeJA--responsive element
Potri.015G031000.1	118	138	abscisic acid-responsive element
Potri.015G031000.1	526	546	abscisic acid-responsive element
Potri.015G031000.1	463	483	anaerobic induction-responsive element
Potri.015G031000.1	758	778	anaerobic induction-responsive element
Potri.015G031000.1	435	455	gibberellin-responsive element
Potri.015G031000.1	130	150	MeJA--responsive element
Potri.015G031000.1	1683	1703	MeJA--responsive element
Potri.015G031000.1	77	97	meristem expression
Potri.015G071200.1	785	805	MeJA--responsive element
Potri.015G071200.1	584	604	flavonoid biosynthetic genes regulation
Potri.015G071200.1	937	957	abscisic acid-responsive element
Potri.015G071200.1	1120	1140	anaerobic induction-responsive element
Potri.015G071200.1	785	805	MeJA--responsive element
Potri.015G071200.1	129	149	endosperm expression
Potri.015G074200.1	744	764	defense and stress responsiveness
Potri.015G074200.1	929	949	defense and stress responsiveness
Potri.015G074200.1	1933	1953	defense and stress responsiveness
Potri.015G074200.1	727	747	MeJA--responsive element
Potri.015G074200.1	1797	1817	MeJA--responsive element
Potri.015G074200.1	11	31	zein metabolism regulation
Potri.015G074200.1	1133	1153	MYB binding site involved in drought-inducibility
Potri.015G074200.1	1623	1643	abscisic acid-responsive element
Potri.015G074200.1	1625	1645	abscisic acid-responsive element
Potri.015G074200.1	1626	1646	abscisic acid-responsive element
Potri.015G074200.1	1751	1771	abscisic acid-responsive element
Potri.015G074200.1	1753	1773	abscisic acid-responsive element
Potri.015G074200.1	1754	1774	abscisic acid-responsive element
Potri.015G074200.1	1763	1783	abscisic acid-responsive element
Potri.015G074200.1	1764	1784	abscisic acid-responsive element
Potri.015G074200.1	1832	1852	abscisic acid-responsive element
Potri.015G074200.1	1833	1853	abscisic acid-responsive element
Potri.015G074200.1	18	38	anaerobic induction-responsive element
Potri.015G074200.1	1524	1544	anaerobic induction-responsive element
Potri.015G074200.1	727	747	MeJA--responsive element
Potri.015G074200.1	1797	1817	MeJA--responsive element
Potri.016G058900.1	231	251	gibberellin-responsive element
Potri.016G058900.1	468	488	gibberellin-responsive element
Potri.016G058900.1	624	644	gibberellin-responsive element
Potri.016G058900.1	1275	1295	abscisic acid-responsive element
Potri.016G069400.1	1686	1706	abscisic acid-responsive element
Potri.016G069400.1	1735	1755	abscisic acid-responsive element
Potri.016G069400.1	1779	1799	anaerobic induction-responsive element
Potri.016G069400.1	1814	1834	anaerobic induction-responsive element
Potri.016G069400.1	1915	1935	anaerobic induction-responsive element
Potri.016G069400.1	1983	2003	anaerobic induction-responsive element
Potri.016G069400.1	1519	1539	meristem expression
Potri.016G069400.1	1511	1531	gibberellin-responsive element
Potri.016G069400.1	1190	1210	zein metabolism regulation
Potri.016G069400.1	1081	1101	auxin-responsive element
Potri.016G069500.1	862	882	zein metabolism regulation
Potri.016G069500.1	1375	1395	MeJA--responsive element
Potri.016G069500.1	10	30	auxin-responsive element
Potri.016G069500.1	776	796	low-temperature responsiveness
Potri.016G069500.1	930	950	gibberellin-responsive element
Potri.016G069500.1	1375	1395	MeJA--responsive element
Potri.016G069500.1	104	124	anaerobic induction-responsive element
Potri.016G069500.1	334	354	anaerobic induction-responsive element
Potri.016G069500.1	1039	1059	anaerobic induction-responsive element
Potri.016G069500.1	1521	1541	anaerobic induction-responsive element
Potri.016G069500.1	791	811	abscisic acid-responsive element
Potri.016G069500.1	1642	1662	abscisic acid-responsive element
Potri.016G134000.1	1374	1394	anaerobic induction-responsive element
Potri.016G134000.1	1513	1533	anaerobic induction-responsive element
Potri.016G134000.1	1720	1740	anaerobic induction-responsive element
Potri.016G134000.1	1881	1901	anaerobic induction-responsive element
Potri.016G134000.1	164	184	abscisic acid-responsive element
Potri.016G134000.1	241	261	meristem expression
Potri.016G134000.1	364	384	MeJA--responsive element
Potri.016G134000.1	933	953	MeJA--responsive element
Potri.016G134000.1	1484	1504	MeJA--responsive element
Potri.016G134000.1	286	306	salicylic acid-responsive element
Potri.016G134000.1	1367	1387	salicylic acid-responsive element
Potri.016G134000.1	1875	1895	defense and stress responsiveness
Potri.016G134000.1	1973	1993	defense and stress responsiveness
Potri.016G134000.1	222	242	auxin-responsive element
Potri.016G134000.1	1641	1661	auxin-responsive element
Potri.016G134000.1	364	384	MeJA--responsive element
Potri.016G134000.1	933	953	MeJA--responsive element
Potri.016G134000.1	1484	1504	MeJA--responsive element
Potri.017G073400.1	68	88	anaerobic induction-responsive element
Potri.017G073400.1	1222	1242	anaerobic induction-responsive element
Potri.017G073400.1	1551	1571	anaerobic induction-responsive element
Potri.017G073400.1	1900	1920	anaerobic induction-responsive element
Potri.017G073400.1	1960	1980	anaerobic induction-responsive element
Potri.017G073400.1	65	85	abscisic acid-responsive element
Potri.017G073400.1	375	395	meristem expression
Potri.017G073400.1	1801	1821	meristem expression
Potri.017G073400.1	1034	1054	endosperm expression
Potri.017G073400.1	1679	1699	low-temperature responsiveness
Potri.017G073400.1	1388	1408	flavonoid biosynthetic genes regulation
Potri.017G073400.1	16	36	gibberellin-responsive element
Potri.017G089600.1	135	155	MeJA--responsive element
Potri.017G089600.1	370	390	MeJA--responsive element
Potri.017G089600.1	102	122	anaerobic induction-responsive element
Potri.017G089600.1	961	981	anaerobic induction-responsive element
Potri.017G089600.1	972	992	anaerobic induction-responsive element
Potri.017G089600.1	1060	1080	anaerobic induction-responsive element
Potri.017G089600.1	137	157	abscisic acid-responsive element
Potri.017G089600.1	305	325	abscisic acid-responsive element
Potri.017G089600.1	503	523	abscisic acid-responsive element
Potri.017G089600.1	506	526	abscisic acid-responsive element
Potri.017G089600.1	389	409	MYB binding site involved in drought-inducibility
Potri.017G089600.1	1022	1042	gibberellin-responsive element
Potri.017G089600.1	1776	1796	auxin-responsive element
Potri.017G089600.1	416	436	zein metabolism regulation
Potri.017G089600.1	135	155	MeJA--responsive element
Potri.017G089600.1	370	390	MeJA--responsive element
Potri.017G089600.1	1107	1127	low-temperature responsiveness
Potri.017G135000.1	1925	1945	defense and stress responsiveness
Potri.017G135000.1	1371	1391	zein metabolism regulation
Potri.017G135000.1	973	993	MeJA--responsive element
Potri.017G135000.1	1398	1418	MYB binding site involved in drought-inducibility
Potri.017G135000.1	368	388	anaerobic induction-responsive element
Potri.017G135000.1	1112	1132	anaerobic induction-responsive element
Potri.017G135000.1	1576	1596	anaerobic induction-responsive element
Potri.017G135000.1	1667	1687	anaerobic induction-responsive element
Potri.017G135000.1	1599	1619	abscisic acid-responsive element
Potri.017G135000.1	1788	1808	abscisic acid-responsive element
Potri.017G135000.1	973	993	MeJA--responsive element
Potri.019G029500.1	1253	1273	anaerobic induction-responsive element
Potri.019G029500.1	768	788	abscisic acid-responsive element
Potri.019G029500.1	769	789	abscisic acid-responsive element
Potri.019G029500.1	1314	1334	abscisic acid-responsive element
Potri.019G029500.1	1317	1337	abscisic acid-responsive element
Potri.019G029500.1	1129	1149	zein metabolism regulation
Potri.019G029500.1	1652	1672	gibberellin-responsive element
Potri.019G029500.1	1763	1783	salicylic acid-responsive element
Potri.019G058300.1	943	963	MYB binding site involved in drought-inducibility
Potri.019G058300.1	307	327	gibberellin-responsive element
Potri.019G058300.1	510	530	gibberellin-responsive element
Potri.019G058300.1	670	690	gibberellin-responsive element
Potri.019G058300.1	833	853	gibberellin-responsive element
Potri.019G058300.1	900	920	defense and stress responsiveness
Potri.019G058300.1	1812	1832	auxin-responsive element
Potri.019G058300.1	1147	1167	MeJA--responsive element
Potri.019G058300.1	1787	1807	MeJA--responsive element
Potri.019G058300.1	49	69	anaerobic induction-responsive element
Potri.019G058300.1	415	435	anaerobic induction-responsive element
Potri.019G058300.1	497	517	gibberellin-responsive element
Potri.019G058300.1	657	677	gibberellin-responsive element
Potri.019G058300.1	820	840	gibberellin-responsive element
Potri.019G058300.1	1147	1167	MeJA--responsive element
Potri.019G058300.1	1787	1807	MeJA--responsive element
Potri.001G156000.1	1100	1120	MeJA--responsive element
Potri.001G156000.1	1478	1498	MeJA--responsive element
Potri.001G156000.1	550	570	defense and stress responsiveness
Potri.001G156000.1	713	733	abscisic acid-responsive element
Potri.001G156000.1	1178	1198	abscisic acid-responsive element
Potri.001G156000.1	1237	1257	MYB binding site involved in drought-inducibility
Potri.001G156000.1	1100	1120	MeJA--responsive element
Potri.001G156000.1	1478	1498	MeJA--responsive element
Potri.003G078800.1	735	755	MeJA--responsive element
Potri.003G078800.1	1147	1167	MeJA--responsive element
Potri.003G078800.1	601	621	salicylic acid-responsive element
Potri.003G078800.1	1092	1112	salicylic acid-responsive element
Potri.003G078800.1	1995	2015	salicylic acid-responsive element
Potri.003G078800.1	735	755	MeJA--responsive element
Potri.003G078800.1	1147	1167	MeJA--responsive element
Potri.003G078800.1	156	176	low-temperature responsiveness
Potri.003G078800.1	1106	1126	low-temperature responsiveness
Potri.003G078800.1	1181	1201	low-temperature responsiveness
Potri.003G078800.1	1388	1408	low-temperature responsiveness
Potri.003G078800.1	1650	1670	low-temperature responsiveness
Potri.004G002700.1	1810	1830	auxin-responsive element
Potri.004G002700.1	866	886	MeJA--responsive element
Potri.004G002700.1	1297	1317	MeJA--responsive element
Potri.004G002700.1	1308	1328	MeJA--responsive element
Potri.004G002700.1	416	436	MYB binding site involved in drought-inducibility
Potri.004G002700.1	1086	1106	MYB binding site involved in drought-inducibility
Potri.004G002700.1	1234	1254	salicylic acid-responsive element
Potri.004G002700.1	1807	1827	abscisic acid-responsive element
Potri.004G002700.1	1865	1885	abscisic acid-responsive element
Potri.004G002700.1	866	886	MeJA--responsive element
Potri.004G002700.1	1297	1317	MeJA--responsive element
Potri.004G002700.1	1308	1328	MeJA--responsive element
Potri.005G127900.1	9	29	MeJA--responsive element
Potri.005G127900.1	499	519	MeJA--responsive element
Potri.005G127900.1	522	542	MeJA--responsive element
Potri.005G127900.1	993	1013	MeJA--responsive element
Potri.005G127900.1	1654	1674	salicylic acid-responsive element
Potri.005G127900.1	1995	2015	salicylic acid-responsive element
Potri.005G127900.1	460	480	abscisic acid-responsive element
Potri.005G127900.1	1200	1220	abscisic acid-responsive element
Potri.005G127900.1	9	29	MeJA--responsive element
Potri.005G127900.1	499	519	MeJA--responsive element
Potri.005G127900.1	522	542	MeJA--responsive element
Potri.005G127900.1	993	1013	MeJA--responsive element
Potri.005G127900.1	655	675	low-temperature responsiveness
Potri.005G127900.1	1054	1074	low-temperature responsiveness
Potri.007G031600.1	1208	1228	abscisic acid-responsive element
Potri.007G031600.1	1698	1718	auxin-responsive element
Potri.007G031600.1	1186	1206	cell cycle regulation
Potri.007G031600.1	1139	1159	auxin-responsive element
Potri.007G031600.1	237	257	gibberellin-responsive element
Potri.012G068100.1	1882	1902	salicylic acid-responsive element
Potri.012G068100.1	1608	1628	abscisic acid-responsive element
Potri.012G068100.1	1609	1629	abscisic acid-responsive element
Potri.014G159300.1	697	717	abscisic acid-responsive element
Potri.014G159300.1	1790	1810	abscisic acid-responsive element
Potri.014G159300.1	1791	1811	abscisic acid-responsive element
Potri.014G159300.1	2077	2097	MYB binding site involved in drought-inducibility
Potri.014G159300.1	1477	1497	gibberellin-responsive element
Potri.018G083600.1	1801	1821	gibberellin-responsive element
Potri.018G083600.1	173	193	MYB binding site involved in drought-inducibility
Potri.018G083600.1	244	264	gibberellin-responsive element
Potri.018G083600.1	870	890	gibberellin-responsive element
Potri.018G083600.1	218	238	salicylic acid-responsive element
Potri.018G083600.1	1163	1183	gibberellin-responsive element
Potri.018G083600.1	65	85	low-temperature responsiveness
Potri.018G083600.1	1747	1767	auxin-responsive element
