# Supplementary material for: Genome-wide identification and expression profiling of the U-box gene family in poplar under salt stress
Source: Front Plant Sci. 2026 Feb 13;17:1767843. doi: 10.3389/fpls.2026.1767843 (PMC12946096; doi:10.3389/fpls.2026.1767843)
Supplement: Supplementary Table 3 — The list of repetitive events in poplar U-box genes. [file Table3.xlsx]

## Sheet: Sheet1
Tandem repetitive
Potri.002G116500.1	Potri.002G116600.1
Potri.006G202600.1	Potri.006G202700.1
Potri.006G170000.1	Potri.006G170100.1
Potri.009G016100.1	Potri.009G016200.1
Potri.016G069400.1	Potri.016G069500.1
Fragment duplication
Potri.008G171600.1	Potri.010G066000.1
Potri.008G071600.1	Potri.010G185900.1
Potri.008G128600.1	Potri.010G113900.1
Potri.008G177100.1	Potri.010G058000.1
Potri.008G137700.1	Potri.010G103100.1
Potri.008G035700.1	Potri.010G226500.1
Potri.004G083900.1	Potri.017G135000.1
Potri.004G140100.1	Potri.009G100200.1
Potri.004G205000.1	Potri.009G165900.1
Potri.001G239100.1	Potri.009G030400.1
Potri.001G238500.1	Potri.009G029600.1
Potri.004G061800.1	Potri.011G071400.1
Potri.004G028800.1	Potri.011G033300.1
Potri.001G012300.1	Potri.003G214100.1
Potri.006G202600.1	Potri.016G069400.1
Potri.006G107600.1	Potri.016G134000.1
Potri.005G057500.1	Potri.007G110600.1
Potri.005G122100.1	Potri.007G023700.1
Potri.005G144700.1	Potri.007G051000.1
Potri.012G076400.1	Potri.015G071200.1
Potri.012G078900.1	Potri.015G074200.1
Potri.002G037700.1	Potri.005G225400.1
Potri.002G116500.1	Potri.014G014300.1
Potri.002G174500.1	Potri.014G101100.1
Potri.002G070500.1	Potri.005G189800.1
Potri.002G021600.1	Potri.005G240100.1
Potri.002G160200.1	Potri.014G084900.1
Potri.002G007800.1	Potri.005G253400.1
Potri.001G069500.1	Potri.003G160800.1
Potri.012G019900.1	Potri.015G008600.1
