# Supplementary material for: Genome-wide identification and expression profiling of the U-box gene family in poplar under salt stress
Source: Front Plant Sci. 2026 Feb 13;17:1767843. doi: 10.3389/fpls.2026.1767843 (PMC12946096; doi:10.3389/fpls.2026.1767843)
Supplement: Supplementary Table 4 — The homologous relationships between the poplar U-box genes and the other species. [file Table4.xlsx]

## Sheet: Sheet1
P. trichocarpa-E. robusta		P. trichocarpa-S. lycopersicum		P. trichocarpa- Arabidopsis		P. trichocarpa- O. sativa		P. trichocarpa-S. tuberosum
Potri.005G240100.1	Eucgr.F01665.1	Potri.015G071200.1	Solyc03g113870.1.1	Potri.002G160200.1	AT2G45910.1	Potri.016G134000.1	LOC_Os05g39930.1	Potri.002G160200.1	PGSC0003DMP400000107
Potri.001G239100.1	Eucgr.B02373.1	Potri.008G177100.1	Solyc05g015070.2.1	Potri.002G160200.1	AT3G61390.1	Potri.006G107600.1	LOC_Os05g39930.1
Potri.009G030400.1	Eucgr.B02373.1	Potri.010G058000.1	Solyc05g015070.2.1	Potri.005G253400.1	AT1G20780.1
Potri.014G084900.1	Eucgr.D02295.1	Potri.005G122100.1	Solyc02g085140.2.1	Potri.002G007800.1	AT1G76390.2
Potri.014G084900.1	Eucgr.E00122.1	Potri.007G023700.1	Solyc02g085140.2.1	Potri.002G007800.1	AT1G20780.1
Potri.002G160200.1	Eucgr.D02295.1	Potri.008G171600.1	Solyc09g090660.2.1	Potri.016G134000.1	AT5G01830.1
Potri.002G160200.1	Eucgr.E00122.1	Potri.010G066000.1	Solyc09g090660.2.1	Potri.001G238500.1	AT2G28830.1
Potri.012G143100.1	Eucgr.A02766.1	Potri.002G248700.1	Solyc06g083150.2.1	Potri.009G029600.1	AT2G28830.1
Potri.010G079200.1	Eucgr.H03185.1	Potri.001G012300.1	Solyc01g006380.2.1	Potri.008G128600.1	AT1G71020.1
Potri.010G136500.1	Eucgr.G02409.1	Potri.017G089600.1	Solyc02g088550.2.1	Potri.002G248600.1	AT3G07360.2
Potri.005G253400.1	Eucgr.F01789.1	Potri.005G127900.1	Solyc02g089870.1.1	Potri.005G144700.1	AT5G67340.1
Potri.011G033300.1	Eucgr.D00883.1	Potri.007G031600.1	Solyc02g089870.1.1	Potri.007G051000.1	AT5G67340.1
Potri.008G071600.1	Eucgr.J00184.1	Potri.009G100200.1	Solyc01g107980.2.1	Potri.010G058000.1	AT1G67530.1
Potri.010G185900.1	Eucgr.J00184.1	Potri.008G137700.1	Solyc01g005160.2.1	Potri.005G122100.1	AT4G36550.1
Potri.012G078900.1	Eucgr.B00358.1	Potri.010G103100.1	Solyc04g008100.1.1	Potri.008G171600.1	AT1G04510.1
Potri.015G074200.1	Eucgr.B00358.1	Potri.014G014300.1	Solyc04g077610.2.1	Potri.002G248700.1	AT3G07370.1
Potri.006G107600.1	Eucgr.K01275.1	Potri.002G116500.1	Solyc04g077610.2.1	Potri.001G156000.1	AT4G17410.2
Potri.008G035700.1	Eucgr.G02864.1	Potri.005G189800.1	Solyc04g071030.1.1	Potri.001G156000.1	AT5G47430.1
Potri.010G226500.1	Eucgr.G02864.1	Potri.002G070500.1	Solyc04g071030.1.1	Potri.003G078800.1	AT4G17410.2
Potri.001G238500.1	Eucgr.B02378.1			Potri.003G078800.1	AT5G47430.1
Potri.001G238500.1	Eucgr.J02058.1			Potri.017G089600.1	AT5G15400.1
Potri.009G029600.1	Eucgr.B02378.1			Potri.004G140100.1	AT3G19380.1
Potri.008G128600.1	Eucgr.G02194.1
Potri.010G113900.1	Eucgr.G02194.1
Potri.013G052200.1	Eucgr.H04159.1
Potri.004G205000.1	Eucgr.I01515.1
Potri.009G165900.1	Eucgr.I01515.1
Potri.005G144700.1	Eucgr.I00736.1
Potri.007G051000.1	Eucgr.I00736.1
Potri.012G076400.1	Eucgr.B00340.1
Potri.012G076400.1	Eucgr.K02878.1
Potri.015G071200.1	Eucgr.B00340.1
Potri.015G071200.1	Eucgr.K02878.1
Potri.008G177100.1	Eucgr.H04656.1
Potri.010G058000.1	Eucgr.H04656.1
Potri.005G122100.1	Eucgr.I02430.1
Potri.007G023700.1	Eucgr.I02430.1
Potri.008G171600.1	Eucgr.H02940.1
Potri.010G066000.1	Eucgr.H02940.1
Potri.014G159300.1	Eucgr.K00737.1
Potri.004G002700.1	Eucgr.D01376.1
Potri.007G031600.1	Eucgr.I02477.1
Potri.005G189800.1	Eucgr.F02720.1
Potri.002G070500.1	Eucgr.F02720.1
Potri.016G069500.1	Eucgr.A02586.1
Potri.006G202700.1	Eucgr.A02583.1
Potri.016G069400.1	Eucgr.A02583.1
Potri.016G069400.1	Eucgr.K01926.1
Potri.006G202600.1	Eucgr.A02579.1
Potri.006G202600.1	Eucgr.K01926.1
