# Supplementary material for: Genome-wide identification and expression profiling of the U-box gene family in poplar under salt stress
Source: Front Plant Sci. 2026 Feb 13;17:1767843. doi: 10.3389/fpls.2026.1767843 (PMC12946096; doi:10.3389/fpls.2026.1767843)
Supplement: Supplementary Table 5 — Tissue-specific expression analysis of the PtrPUB gene. [file Table5.xlsx]

## Sheet: Sheet3
geneID		R1(fpkm)	R2(fpkm)	L1(fpkm)	L2(fpkm)	S1(fpkm)	S2(fpkm)
Potri.003G214100.1	A	0	0	0.97	1.12	0.75	0.52
Potri.004G233000.1		20.12	22.38	21.85	23.68	13.42	7.67
Potri.001G239100.1		12.33	14.6	47.02	50.3	28.34	20.94
Potri.014G084900.1		13	9.31	25.53	25.58	13.62	12.98
Potri.007G011500.1		2.03	2.76	3.37	2.96	0	0.92
Potri.012G019900.1		1.48	2.15	2.51	1.93	1.78	1.53
Potri.019G029500.1		22.03	12.14	32.41	36.06	11.09	13.13
Potri.002G037700.1		6.98	9.63	22.84	18.64	12.84	13.31
Potri.008G177100.1		4.17	4.43	5.4	5.35	4.25	4.37
Potri.014G159300.1		5.78	7.93	10.59	13.43	8.07	5.42
Potri.012G143100.1	B	15.05	15.69	17.86	15.96	17.09	18.84
Potri.001G069500.1		0.26	0.6	0	0.67	0	1.75
Potri.008G112900.1		0	0.17	0.31	0.5	2.42	2.58
Potri.011G035400.1		12.77	12.26	12.77	14.13	13.9	14.27
Potri.011G033300.1		12.77	12.26	12.77	14.13	13.9	14.27
Potri.012G078900.1		2.97	1.72	2.67	2.31	9.43	9.95
Potri.015G074200.1		21.9	18.07	55.29	59.62	177.07	165.08
Potri.015G071200.1		20.8	20.48	21.29	21.75	40.63	41.15
Potri.019G058300.1		24.53	24.05	28.17	23.99	35.29	35.79
Potri.010G066000.1		42.91	47	41.9	46.81	51.71	52.8
Potri.001G012300.1		0.05	0	0.71	1.24	6.38	10.16
Potri.017G089600.1		0	0.29	0.24	0.28	0	0.31
Potri.012G068100.1		8.86	8.69	8.4	10.72	8.52	12.23
Potri.016G058900.1		10.19	7.68	10.51	7.59	11.34	15.92
Potri.009G100200.1		24.62	22.44	42.08	32.99	89.04	113.27
Potri.009G030400.1	C	9.37	7.63	8.69	8.79	12.94	9.06
Potri.002G160300.1		7.6	10.63	4.86	3.59	6.96	8.62
Potri.011G071400.1		53.38	51.9	30.89	34.18	67.46	52.08
Potri.004G061800.1		46.46	45.94	27.28	28.21	76.17	50.17
Potri.008G035700.1		29.78	25.43	13.43	14.49	23.16	27.43
Potri.010G113900.1		34.11	38.04	7.07	8.19	28.86	25.36
Potri.002G248600.1		78.95	77.88	16.97	14.08	67.79	58.63
Potri.005G225400.1		19.28	17.57	13.29	11.97	21.13	27.29
Potri.017G073400.1		0.32	0.08	0.29	0.22	0.65	0.36
Potri.012G076400.1		15.54	14.69	6.59	5.46	13.84	16.18
Potri.010G058000.1		21.47	18.53	12.37	12.2	25.31	27.67
Potri.005G122100.1		15.36	17.13	14.82	13.85	24.77	23.56
Potri.005G148900.1		19.2	16.67	17.34	16.53	18.21	18.69
Potri.008G171600.1		25.99	27.11	15.07	15.32	23.01	21.41
Potri.002G248700.1		25.23	22.54	21.41	17.6	42.82	42.64
Potri.001G156000.1		16.36	17.37	16.07	15.81	18.07	19.56
Potri.005G127900.1		13.77	12.86	7.91	9.88	15.47	17.52
Potri.007G031600.1		20.52	21.59	9.1	7.48	25.65	26.09
Potri.004G140100.1		21	18.66	10.07	6.85	45.01	50.32
Potri.017G135000.1		105.17	87.62	7.97	11.42	227.77	147.26
Potri.012G042600.1		2.09	0.69	0.37	0.36	1.63	0.56
Potri.008G137700.1		13.76	8.57	0.28	0.36	12.35	8.17
Potri.014G014300.1		11.35	10.02	6.47	5.18	15.28	14.25
Potri.002G116600.1		13.55	15.54	10.93	8.74	14.66	14.55
Potri.006G277700.1		5.15	5.26	1.71	0.88	5.17	3.74
Potri.005G057500.1		13.67	12.62	4.38	3.33	14.73	12.47
Potri.018G083600.1	D	7.56	6.89	0.21	0.24	0.54	0
Potri.005G240100.1		21.49	20.3	0.1	0.13	0.64	0.04
Potri.002G021600.1		0.48	0.07	0	0	0.11	0.04
Potri.002G160200.1		48.95	44.81	31.52	36.01	41.54	34.87
Potri.006G147000.1		28.16	27.21	23.37	23.55	22.38	24.63
Potri.014G102000.1		11.22	10.82	4.98	5.4	2.03	1.47
Potri.010G136500.1		8.33	5.14	0.08	0.2	0.13	0.15
Potri.005G253400.1		11.3	11.56	6.8	7.7	8.53	9.21
Potri.002G007800.1		17.77	17.39	9.81	10.22	9.72	8.88
Potri.004G028800.1		27.98	21.96	12.13	9.23	17.3	17.75
Potri.008G071600.1		1.82	2.34	0	0	0	0
Potri.010G185900.1		13.98	12.87	7.33	5.69	2.18	1.93
Potri.016G134000.1		7.2	8.37	0.74	0.56	1.45	1.88
Potri.006G107600.1		80.57	76.88	2.57	2.41	12.38	18.31
Potri.010G226500.1		66.4	64.14	21.08	20.89	24.94	29.94
Potri.001G238500.1		26.06	32.02	26.74	27.81	29.3	24.59
Potri.009G029600.1		26.85	35.65	17.47	16.87	17.77	14.63
Potri.008G128600.1		21.55	24.66	10.66	11.16	14.41	10.87
Potri.013G052200.1		0.22	0	0.09	0	0	0
Potri.013G052500.1		0.17	0.57	0	0.35	0.2	0.33
Potri.002G009900.1		0	0.06	0	0.06	0	0
Potri.004G205000.1		8.57	10.22	5.1	6.58	12.44	6.27
Potri.009G165900.1		10.9	16.97	3.27	3.97	10.97	5.92
Potri.005G144700.1		26.27	25.94	12.39	12.68	18.68	15.55
Potri.007G051000.1		12.48	39.25	8.41	8.44	9.37	9.68
Potri.005G228100.1		0	0.36	0	0.29	0	0
Potri.007G023700.1		30.18	33.19	7.33	15.38	36.34	19.17
Potri.004G002700.1		50.34	63.07	13.77	12.93	7.82	3.55
Potri.004G121200.1		16.9	15.16	13.6	10.79	11.44	12.56
Potri.004G122400.1		12.12	10.42	7.37	11.48	11.67	7.95
Potri.004G083900.1		2.04	0.96	0	0	0	0
Potri.015G031000.1		6.37	4.99	0.09	0.18	1.53	0.67
Potri.010G103100.1		9.6	5.07	0.18	0.27	1.11	0
Potri.002G116500.1		1.36	1.24	0.18	0.09	0.69	0.11
Potri.005G189800.1		19.84	10.67	1.08	0.88	2.77	4.27
Potri.002G070500.1		55.08	50.5	2.28	2.23	17.86	8.11
Potri.007G110600.1		9.46	10.56	0	0.1	3.15	1.92
Potri.014G101100.1		4.18	3.48	0	0.1	0.11	0.12
Potri.002G174500.1		11.57	7.59	0	0.1	0.35	0
Potri.016G069500.1		0.32	0.11	0.1	0	0	0
Potri.006G202700.1		1.4	0.21	0	0	0.11	0
Potri.001G216300.1		0	0.11	0	0	0	0
Potri.009G016100.1		1.29	0.63	0	0	0	0
Potri.001G216100.1		18.44	12.72	0.1	0	0.43	0
Potri.009G016200.1		2.76	1.98	0.1	0.19	0	0
Potri.016G069400.1		52.26	42.48	0.4	0.58	5.79	2.78
Potri.006G202600.1		96.56	87.45	0.1	0.39	3.71	1.08
Potri.010G079200.1	E	0	0	0	0	0	0
Potri.003G160900.1		0	0	0	0	0	0
Potri.002G175800.1		0	0	0	0	0	0
Potri.014G085100.1		0	0	0	0	0	0
Potri.003G078800.1		4.25	1.56	4.57	1.61	0.6	0.83
