# Supplementary material for: Genome-wide identification and expression profiling of the U-box gene family in poplar under salt stress
Source: Front Plant Sci. 2026 Feb 13;17:1767843. doi: 10.3389/fpls.2026.1767843 (PMC12946096; doi:10.3389/fpls.2026.1767843)
Supplement: Supplementary Table 6 — PtrPUB gene expression analysis under salt stress. [file Table6.xlsx]

## Sheet: Sheet1
geneID	L1_FPKM	L2_FPKM	R1_FPKM	R2_FPKM	NL1_FPKM	NL2_FPKM	RL1_FPKM	RL2_FPKM			Leaf								Root
Potri.004G121200.1	13.6	10.79	16.9	15.16	18.51	20.45	6.98	6.64				baseMean	log2FoldChange	lfcSE	stat	pvalue	padj			baseMean	log2FoldChange	lfcSE	stat	pvalue	padj
Potri.004G122400.1	7.37	11.48	12.12	10.42	13.66	15.21	7.39	4.6			Potri.002G037700.1	179.66	-2.05461	0.360211	-5.7039	1.17097e-08	1.39053e-07		Potri.004G121200.1	340.816	-1.0111	0.202963	-4.98171	6.30262e-07	2.59983e-06
Potri.017G089600.1	0.24	0.28	0	0.29	0.24	0	0.12	0.38			Potri.010G185900.1	93.2073	-1.92648	0.431654	-4.46303	8.08099e-06	5.90534e-05		Potri.005G225400.1	279.852	-1.41419	0.219972	-6.42897	1.28474e-10	6.69419e-10
Potri.002G248700.1	21.41	17.6	25.23	22.54	19.95	22.95	19.15	21.93			Potri.010G103100.1	126.364	3.27021	0.786608	4.15736	3.21951e-05	0.000218466		Potri.002G037700.1	179.66	-1.92539	0.397656	-4.84186	1.28632e-06	4.89793e-06
Potri.005G225400.1	13.29	11.97	19.28	17.57	14.13	12.86	6.42	5.47			Potri.002G248600.1	502.286	1.20008	0.159343	7.53145	5.01782e-14	1.19173e-12		Potri.010G103100.1	126.364	3.45556	0.418408	8.25882	1.47123e-16	1.3241e-15
Potri.002G037700.1	22.84	18.64	6.98	9.63	4.2	5.67	2.68	1.16			Potri.009G165900.1	84.7707	-2.07651	0.520118	-3.99238	6.54127e-05	0.000388388		Potri.009G165900.1	84.7707	-1.11565	0.447575	-2.49265	0.0126793	0.0267076
Potri.002G009900.1	0	0.06	0	0.06	0.17	0.06	0.15	0			Potri.010G226500.1	720.473	1.4085	0.125428	11.2295	2.92005e-29	1.38703e-27		Potri.001G238500.1	369.312	-1.51997	0.19629	-7.7435	9.67202e-15	6.8395e-14
Potri.004G205000.1	5.1	6.58	8.57	10.22	5.36	5.54	4.87	7.4			Potri.012G042600.1	138.658	1.3898	0.69933	1.98733	0.0468856	0.127279		Potri.012G042600.1	138.658	6.11694	0.453879	13.477	2.13496e-41	5.28402e-40
Potri.010G185900.1	7.33	5.69	13.98	12.87	1.86	1.53	11.81	8.87			Potri.004G083900.1	71.1144	3.76601	1.67279	2.25133	0.0243646	0.0799071		Potri.004G083900.1	71.1144	5.06671	0.611275	8.28875	1.14444e-16	1.133e-15
Potri.004G028800.1	12.13	9.23	27.98	21.96	8.19	9.49	35.69	41.92			Potri.008G137700.1	379.808	1.88281	0.643775	2.92463	0.00344861	0.0142443		Potri.017G135000.1	1927.88	2.78968	0.239332	11.6561	2.13597e-31	3.52435e-30
Potri.010G103100.1	0.18	0.27	9.6	5.07	1.39	2.95	79.99	58.37			Potri.006G202600.1	360.598	1.66869	0.756571	2.2056	0.0274123	0.0868055		Potri.008G128600.1	208.325	-1.26062	0.293216	-4.29928	1.71357e-05	5.47237e-05
Potri.009G029600.1	17.47	16.87	26.85	35.65	7.57	10.29	23.96	20.89			Potri.012G078900.1	371.794	2.43884	0.252956	9.64134	5.34855e-22	1.69371e-20		Potri.015G031000.1	92.9966	3.34724	0.443808	7.54209	4.62501e-14	2.86172e-13
Potri.007G051000.1	8.41	8.44	12.48	39.25	9.88	11.72	14.21	9.61			Potri.016G134000.1	94.9045	-1.36254	0.691223	-1.9712	0.0487007	0.127279		Potri.008G137700.1	379.808	4.29736	0.216278	19.8697	7.45183e-88	3.68866e-86
Potri.002G248600.1	16.97	14.08	78.95	77.88	38.19	32.49	46.31	41.31			Potri.006G107600.1	420.083	1.64817	0.230071	7.16376	7.84962e-13	1.49143e-11		Potri.006G202600.1	360.598	1.05117	0.167093	6.29096	3.15501e-10	1.41975e-09
Potri.009G165900.1	3.27	3.97	10.9	16.97	1.03	0.67	6.45	4.68			Potri.007G110600.1	68.4648	5.43843	1.54198	3.52692	0.000420421	0.00221889		Potri.004G140100.1	193.035	-1.07625	0.29922	-3.59685	0.000322096	0.000885764
Potri.010G113900.1	7.07	8.19	34.11	38.04	9.27	8.57	35.02	27.31			Potri.002G160300.1	102.547	-1.16812	0.46547	-2.50955	0.0120885	0.0441693		Potri.019G029500.1	211.083	-2.21514	0.350827	-6.31404	2.71837e-10	1.28152e-09
Potri.008G071600.1	0	0	1.82	2.34	0	0	1.29	0.91			Potri.007G011500.1	19.2171	-4.0406	1.85374	-2.1797	0.0292796	0.0897277		Potri.012G078900.1	371.794	5.15804	0.253756	20.3268	7.45297e-92	7.37844e-90
Potri.008G035700.1	13.43	14.49	29.78	25.43	15.71	16.13	27.31	23.12			Potri.001G239100.1	1467.28	2.0556	0.175627	11.7044	1.21074e-31	1.15021e-29		Potri.015G074200.1	2302.82	4.48842	0.270238	16.6091	5.98727e-62	1.9758e-60
Potri.010G226500.1	21.08	20.89	66.4	64.14	54.93	55.35	54.3	42.13			Potri.006G277700.1	32.8917	-2.05988	1.03729	-1.98582	0.0470538	0.127279		Potri.011G071400.1	1097.69	1.35112	0.177331	7.61916	2.5534e-14	1.68524e-13
Potri.016G069400.1	0.4	0.58	52.26	42.48	0.47	0.6	70.64	54.96			Potri.012G076400.1	113.941	-1.18788	0.385735	-3.07952	0.00207332	0.00895296		Potri.016G134000.1	94.9045	1.81199	0.409622	4.42357	9.70812e-06	3.20368e-05
Potri.001G238500.1	26.74	27.81	26.06	32.02	25.05	21.94	11.1	6.52			Potri.004G002700.1	188.451	-2.23608	0.348327	-6.41948	1.36737e-10	1.85572e-09		Potri.009G016100.1	17.5643	3.74153	1.78184	2.09981	0.0357453	0.069388
Potri.009G100200.1	42.08	32.99	24.62	22.44	23.12	17.06	12.24	8.34			Potri.005G127900.1	114.929	1.7051	0.373445	4.56587	4.97437e-06	3.93805e-05		Potri.004G061800.1	1214.01	1.2503	0.145736	8.57919	9.55427e-18	1.05097e-16
Potri.012G042600.1	0.37	0.36	2.09	0.69	0.7	1.2	98.71	67.15											Potri.006G202700.1	17.6704	3.99027	1.77498	2.24806	0.0245723	0.0496461
Potri.011G033300.1	12.77	14.13	12.77	12.26	9.29	8.16	17.39	12.2											Potri.007G110600.1	68.4648	1.62246	0.529508	3.06408	0.00218338	0.00554243
Potri.011G035400.1	12.77	14.13	12.77	12.26	9.29	8.16	17.39	12.2											Potri.005G122100.1	277.017	-1.50998	0.223933	-6.74301	1.55144e-11	9.03484e-11
Potri.004G083900.1	0	0	2.04	0.96	0.09	0.36	43.93	41.46											Potri.007G011500.1	19.2171	-7.35927	2.28895	-3.21513	0.00130386	0.0034887
Potri.017G135000.1	7.97	11.42	105.17	87.62	6.41	8.28	565.68	565.58											Potri.001G239100.1	1467.28	1.51991	0.187551	8.10399	5.3184e-16	4.38768e-15
Potri.008G128600.1	10.66	11.16	21.55	24.66	13.33	9.44	6.57	9.66											Potri.009G030400.1	300.863	2.3544	0.244371	9.63457	5.7133e-22	7.0702e-21
Potri.015G031000.1	0.09	0.18	6.37	4.99	0	0.28	51.81	46.75											Potri.012G143100.1	360.778	-1.2283	0.190429	-6.45016	1.1173e-10	6.14514e-10
Potri.008G137700.1	0.28	0.36	13.76	8.57	1.21	1.11	220.81	157.34											Potri.018G083600.1	97.6025	1.41115	0.47447	2.97416	0.00293796	0.0072558
Potri.006G202600.1	0.1	0.39	96.56	87.45	0.75	0.79	176.61	149.36											Potri.005G240100.1	126.25	-1.10476	0.351582	-3.14226	0.00167649	0.00436769
Potri.005G144700.1	12.39	12.68	26.27	25.94	13.09	11.49	13.78	12.82											Potri.014G014300.1	74.0379	-1.45583	0.490636	-2.96723	0.00300493	0.0072558
Potri.004G140100.1	10.07	6.85	21	18.66	10.82	10.41	8.87	7.24											Potri.001G069500.1	26.7899	2.9918	1.37812	2.17092	0.029937	0.0592752
Potri.001G216100.1	0.1	0	18.44	12.72	0	0.1	33.17	21.71											Potri.017G073400.1	13.6399	5.12142	1.92522	2.66018	0.00780995	0.0171819
Potri.013G052200.1	0.09	0	0.22	0	0	0	1.17	0.35											Potri.010G066000.1	482.196	-1.27929	0.165005	-7.75306	8.97017e-15	6.83113e-14
Potri.019G029500.1	32.41	36.06	22.03	12.14	34.29	23.48	3.41	2.9											Potri.005G148900.1	215.161	-1.64203	0.267399	-6.14074	8.21368e-10	3.53545e-09
Potri.012G078900.1	2.67	2.31	2.97	1.72	13.47	13.38	63.92	77.15											Potri.008G171600.1	211.013	-1.19309	0.243841	-4.89288	9.93692e-07	3.93502e-06
Potri.013G052500.1	0	0.35	0.17	0.57	0.17	0.18	1.37	1.01											Potri.007G031600.1	90.5016	1.1463	0.411395	2.78637	0.0053302	0.0125641
Potri.015G074200.1	55.29	59.62	21.9	18.07	71.42	55.79	331.73	423.9											Potri.004G002700.1	188.451	-3.22317	0.332879	-9.68272	3.57079e-22	5.05012e-21
Potri.009G016200.1	0.1	0.19	2.76	1.98	0	0	0.25	0											Potri.005G127900.1	114.929	2.29464	0.361813	6.34206	2.26717e-10	1.12225e-09
Potri.002G160200.1	31.52	36.01	48.95	44.81	58.55	70.31	47.95	44.01											Potri.001G156000.1	582.873	2.10943	0.158916	13.2739	3.28153e-40	6.49743e-39
Potri.011G071400.1	30.89	34.18	53.38	51.9	45.84	51.91	99.52	127.02
Potri.001G216300.1	0	0	0	0.11	0.09	0.1	0.51	2.24
Potri.016G134000.1	0.74	0.56	7.2	8.37	0.22	0.29	24.28	22.52
Potri.006G107600.1	2.57	2.41	80.57	76.88	8.03	7.42	65.76	45.25
Potri.007G023700.1	7.33	15.38	30.18	33.19	13.24	11.02	21.91	12.99
Potri.009G016100.1	0	0	1.29	0.63	0.09	0.4	12.84	9.27
Potri.008G177100.1	5.4	5.35	4.17	4.43	6.03	6.87	4.17	3.57
Potri.004G061800.1	27.28	28.21	46.46	45.94	47.72	49.9	100.88	87.82
Potri.016G069500.1	0.1	0	0.32	0.11	0.38	1.41	0.89	0.99
Potri.006G202700.1	0	0	1.4	0.21	0.09	0.7	6.94	14.01
Potri.007G110600.1	0	0.1	9.46	10.56	1.21	2.97	29.4	23.48
Potri.005G228100.1	0	0.29	0	0.36	0	0.32	0	0
Potri.002G175800.1	0	0	0	0	0	0	0	0
Potri.014G102000.1	4.98	5.4	11.22	10.82	3.24	4.03	5.71	6.89
Potri.010G058000.1	12.37	12.2	21.47	18.53	8.93	8.85	20.18	24.99
Potri.005G057500.1	4.38	3.33	13.67	12.62	0	10.08	59.64	41.99
Potri.005G122100.1	14.82	13.85	15.36	17.13	9.28	8.95	4.79	4.97
Potri.014G101100.1	0	0.1	4.18	3.48	0.09	0	12.68	10.48
Potri.002G160300.1	4.86	3.59	7.6	10.63	2.55	1.22	6.5	8.12
Potri.005G189800.1	1.08	0.88	19.84	10.67	2.12	1.98	5.22	5.13
Potri.007G011500.1	3.37	2.96	2.03	2.76	0	0.38	0	0
Potri.002G070500.1	2.28	2.23	55.08	50.5	1.31	1.79	80	58.07
Potri.001G239100.1	47.02	50.3	12.33	14.6	187.99	211.86	31.21	34.53
Potri.008G112900.1	0.31	0.5	0	0.17	0	0.59	0	0.39
Potri.012G019900.1	2.51	1.93	1.48	2.15	1.29	2.05	0.16	0.73
Potri.004G233000.1	21.85	23.68	20.12	22.38	19.84	20.58	29.78	32.19
Potri.009G030400.1	8.69	8.79	9.37	7.63	13.53	12.1	29.59	43.34
Potri.012G143100.1	17.86	15.96	15.05	15.69	24.71	23.62	5.77	5.49
Potri.010G136500.1	0.08	0.2	8.33	5.14	0.08	0.04	6.98	4.78
Potri.002G007800.1	9.81	10.22	17.77	17.39	13.22	14.43	18.73	21.02
Potri.018G083600.1	0.21	0.24	7.56	6.89	0.2	0.64	13.25	19.06
Potri.005G240100.1	0.1	0.13	21.49	20.3	0.06	0.1	9.05	7.69
Potri.002G116600.1	10.93	8.74	13.55	15.54	5.8	5.81	9.95	9.77
Potri.005G253400.1	6.8	7.7	11.3	11.56	8.93	9.25	8.5	7.01
Potri.002G116500.1	0.18	0.09	1.36	1.24	0.08	0.18	2.39	2.01
Potri.006G147000.1	23.37	23.55	28.16	27.21	25.9	23.35	15.92	12.44
Potri.006G277700.1	1.71	0.88	5.15	5.26	0.26	0.36	6.05	6.05
Potri.014G084900.1	25.53	25.58	13	9.31	14.25	19.4	4.5	5.23
Potri.014G014300.1	6.47	5.18	11.35	10.02	2.29	3.61	3.53	3.13
Potri.002G021600.1	0	0	0.48	0.07	0	0	0.26	0.39
Potri.010G079200.1	0	0	0	0	0	0	0	0
Potri.003G214100.1	0.97	1.12	0	0	1.19	1.18	0.12	0
Potri.001G069500.1	0	0.67	0.26	0.6	1.03	0.38	2.57	3.38
Potri.001G012300.1	0.71	1.24	0.05	0	0.72	0.41	0	0
Potri.002G174500.1	0	0.1	11.57	7.59	0.1	0.32	12.75	9.39
Potri.017G073400.1	0.29	0.22	0.32	0.08	0	0	5.14	6.43
Potri.015G071200.1	21.29	21.75	20.8	20.48	23.46	21.62	20.73	19.3
Potri.012G076400.1	6.59	5.46	15.54	14.69	2.25	2.98	10.83	8.66
Potri.010G066000.1	41.9	46.81	42.91	47	41.09	35.39	19.49	12.56
Potri.005G148900.1	17.34	16.53	19.2	16.67	14.86	16.24	4.6	5.18
Potri.008G171600.1	15.07	15.32	25.99	27.11	14.08	15.65	10.61	9.29
Potri.014G159300.1	10.59	13.43	5.78	7.93	17.47	13.05	4.3	2.21
Potri.019G058300.1	28.17	23.99	24.53	24.05	23.34	25.39	11.81	11.15
Potri.016G058900.1	10.51	7.59	10.19	7.68	9.01	10.74	4.83	7.94
Potri.014G085100.1	0	0	0	0	0	0	0	0
Potri.012G068100.1	8.4	10.72	8.86	8.69	11.4	11.87	7.49	5.29
Potri.003G078800.1	4.57	1.61	4.25	1.56	3.12	1.61	2.8	0
Potri.003G160900.1	0	0	0	0	0	0	0	0
Potri.007G031600.1	9.1	7.48	20.52	21.59	9.93	9.89	43.6	35.39
Potri.004G002700.1	13.77	12.93	50.34	63.07	3.51	2.1	7.45	3.23
Potri.005G127900.1	7.91	9.88	13.77	12.86	29.15	28.61	53.54	55.26
Potri.001G156000.1	16.07	15.81	16.36	17.37	28.63	24.9	57.92	65.73
