# Supplementary material for: Genome-wide identification and expression profiling of the U-box gene family in poplar under salt stress
Source: Front Plant Sci. 2026 Feb 13;17:1767843. doi: 10.3389/fpls.2026.1767843 (PMC12946096; doi:10.3389/fpls.2026.1767843)
Supplement: Supplementary Table 7 — The primers sequences used in this study. [file Table7.xlsx]

## Sheet: Sheet1
Gene name	Primer-F	Primer-R
Potri.010G103100.1	ATCGCATCGTGTTGTTCTTG	CATGGCTCCTTCAATTTCTA
Potri.009G165900.1	TTGGAGGAGATAAAGGAGAT	GCTTCACTCTCCATTGCCAG
Potri.004G083900.1	AGGTTTCGGAGATTTGTAGG	CATTCTCCACAACGCATCTC
Potri.006G202600.1	GAATCCCAACTCCAAAGCCT	GTTTGTTTCGTTCTCGTTAG
Potri.004G002700.1	TACCTCACCAACAACCATAT	CCCTGTTGTAATGCCTGGCG
Potri.016G134000.1	AGCGAAGACGTTGAAGAATT	AGAGATTCCAGTTTGCGGCT
Potri.007G011500.1	CTGTTTCTACTATGGCTATG	AAACATTTAGCCCATTCAGC
Potri.008G137700.1	AGGAGGTTTTGGAGATTCAT	CACACAACGCAATCCATAGA
Potri.012G042600.1	GCAATGAAAGCGAGCGTAAC	ATCTCCTCCAACACATTAGC
Action	ACCCTCCAATCCAGACACTG	TTGCTGACCGTATGAGCAAG
